# Supplementary material for: Optimistic framing increases responsible investment of investment professionals
Source: Sci Rep. 2024 Jan 5;14:583. doi: 10.1038/s41598-023-50965-w (PMC10770144; doi:10.1038/s41598-023-50965-w)
Supplement: Supplementary file 2 — Supplementary Information 2. [file 41598_2023_50965_MOESM2_ESM.csv]

treatment	condition	id	submitdate	lastpage	startlanguage	seed	startdate	datestamp	ipaddr	Consenttickbox1	pc1_fossil_con	pc1_esc_con	pc1_fossil_bal	pc1_esc_bal	pc2_fossil_con	pc2_esc_con	pc2_fossil_bal	pc2_esc_bal	pc3_fossil_con	pc3_esc_con	pc3_fossil_bal	pc3_esc_bal	pc4_fossil_con	pc4_esc_con	pc4_fossil_bal	pc4_esc_bal	pc5_fossil_con	pc5_esc_con	pc5_fossil_bal	pc5_esc_bal	pc6_fossil_con	pc6_esc_con	pc6_fossil_bal	pc6_esc_bal	DEMO03A	DEMO03A[other]	DEMO03	DEMO03[other]	DEMO05	DEMO01	DEMO02	DEMO04	OP01[SQ001]	OP01[SQ002]	OP01[SQ003]	Att01[SQ001]	Att01[SQ002]	Att01[SQ003]	Att01[SQ004]
0	CONTROL	1	30/09/2020 10:12	9	en	571201147	30/09/2020 10:03	30/09/2020 10:12	1.143.201.218	Yes	0	0	0	100	0	0	0	100	0	0	0	100	0	0	0	100	0	0	0	100	0	0	0	100	SP-CO = Service Provider/ Consulting		P = Principal of the firm		A Practitioner (Practitioners have some influence over whether a fund is used or not.)	Male	32	9	3	1	5	5	5	5	1
0	CONTROL	2	30/09/2020 10:14	9	en	1159129969	30/09/2020 10:03	30/09/2020 10:14	1.132.107.118	Yes	0	20	40	40	0	0	50	50	0	0	100	0	0	0	0	100	50	0	50	0	0	50	50	0	FP = Financial Planning		FP = Financial adviser		A Practitioner (Practitioners have some influence over whether a fund is used or not.)	Male	39	17	3	4	2	4	4	4	4
0	CONTROL	3	30/09/2020 10:16	9	en	810401392	30/09/2020 10:06	30/09/2020 10:16	120.155.180.254	Yes	0	50	0	50	0	100	0	0	0	100	0	0	0	0	0	100	0	0	0	100	0	0	0	100	FP-FO = Financial Planning / Family Office		FP = Financial adviser		A Practitioner (Practitioners have some influence over whether a fund is used or not.)	Male	44	20	4	1	3	1	5	5	5
0	CONTROL	4	30/09/2020 10:18	9	en	1407871663	30/09/2020 10:08	30/09/2020 10:18	101.181.69.211	Yes	0	0	20	80	0	0	50	50	25	25	25	25	20	80	0	0	10	40	10	40	50	50	0	0	SP-RSH = Service Provider/ Research House / Investment Consulting House		IC = Investment Consultant		A Practitioner (Practitioners have some influence over whether a fund is used or not.)	Male	28	5	3	3	3	3	4	5	4
0	CONTROL	5	30/09/2020 10:18	9	en	1163189578	30/09/2020 10:04	30/09/2020 10:18	121.222.207.177	Yes	0	0	20	80	0	60	0	40	0	0	50	50	0	25	45	30	0	0	70	30	0	0	24	76	FP = Financial Planning		P = Principal of the firm		A Practitioner (Practitioners have some influence over whether a fund is used or not.)	Male	50	23	5	5	1	3	4	5	3
0	CONTROL	6	30/09/2020 10:18	9	en	903392547	30/09/2020 10:04	30/09/2020 10:18	58.162.220.66	Yes	0	0	65	35	0	0	65	35	0	0	65	35	0	0	65	35	0	0	65	35	0	0	65	35	FP = Financial Planning		P = Principal of the firm		A Practitioner (Practitioners have some influence over whether a fund is used or not.)	Male	56	32	4	4	1	2	3	4	3
0	CONTROL	7	30/09/2020 10:19	9	en	18100164	30/09/2020 10:07	30/09/2020 10:19	121.200.4.22	Yes	0	0	0	100	0	0	0	100	0	0	0	100	0	0	0	100	0	0	0	100	0	0	0	100	FP = Financial Planning		FP = Financial adviser		An Advocate (Advocates champion specific funds to Practitioners for use in portfolios.)	Male	44	20	3	2	2	4	4	4	4
0	CONTROL	8	30/09/2020 10:19	9	en	1698743646	30/09/2020 10:04	30/09/2020 10:19	27.33.255.97	Yes	0	50	0	50	0	50	0	50	0	50	0	50	0	50	0	50	0	50	0	50	0	50	0	50	FP = Financial Planning		FP = Financial adviser		A Practitioner (Practitioners have some influence over whether a fund is used or not.)	Male	58	20	3	3	3	5	5	5	5
0	CONTROL	9	30/09/2020 10:19	9	en	914865210	30/09/2020 10:07	30/09/2020 10:19	101.116.125.194	Yes	0	30	30	40	0	20	20	60	10	20	20	50	10	20	35	35	15	25	25	35	5	15	20	60	FP = Financial Planning		FP = Financial adviser		A Practitioner (Practitioners have some influence over whether a fund is used or not.)	Male	29	5	3	5	2	4	4	4	4
0	CONTROL	10	30/09/2020 10:19	9	en	739365681	30/09/2020 10:03	30/09/2020 10:19	120.18.158.11	Yes	0	0	0	100	0	100	0	0	0	30	0	70	0	70	0	30	10	20	20	50	0	50	0	50	SP-CO = Service Provider/ Consulting		IC = Investment Consultant		An Advocate (Advocates champion specific funds to Practitioners for use in portfolios.)	Male	25	6	4	4	2	5	4	4	4
0	CONTROL	11	30/09/2020 10:19	9	en	1388570755	30/09/2020 10:08	30/09/2020 10:19	115.70.104.145	Yes	0	0	100	0	0	0	100	0	0	0	100	0	0	0	100	0	0	0	100	0	0	0	100	0	FP = Financial Planning		FP = Financial adviser		A Practitioner (Practitioners have some influence over whether a fund is used or not.)	Male	45	18	4	4	2	2	3	5	3
0	CONTROL	12	30/09/2020 10:19	9	en	321321489	30/09/2020 10:03	30/09/2020 10:19	220.244.111.128	Yes	0	0	0	100	0	20	0	80	0	35	0	65	0	0	0	100	0	20	0	80	0	0	0	100	FP = Financial Planning		FP = Financial adviser		A Practitioner (Practitioners have some influence over whether a fund is used or not.)	Female	28	8	3	4	2	2	5	5	5
0	CONTROL	13	30/09/2020 10:20	9	en	1832096374	30/09/2020 10:06	30/09/2020 10:20	101.116.25.27	Yes	0	0	0	100	0	0	0	100	0	0	50	50	0	0	0	100	0	50	0	50	0	0	0	100	SP-FM = Service Provider/ Funds Management		S&M = Sales & Marketing		An Advocate (Advocates champion specific funds to Practitioners for use in portfolios.)	Male	38	15	2	4	4	1	5	5	5
0	CONTROL	14	30/09/2020 10:21	9	en	2090389132	30/09/2020 10:04	30/09/2020 10:21	123.243.196.94	Yes	0	20	30	50	0	20	30	50	0	20	30	50	0	20	30	50	0	20	30	50	0	20	30	50	FP = Financial Planning		FP = Financial adviser		A Practitioner (Practitioners have some influence over whether a fund is used or not.)	Male	44	14	5	5	1	5	5	4	5
0	CONTROL	15	30/09/2020 10:22	9	en	486461547	30/09/2020 10:13	30/09/2020 10:22	110.144.34.14	Yes	0	0	0	100	0	0	0	100	0	0	0	100	0	0	0	100	0	0	0	100	0	0	0	100	FP = Financial Planning		FP = Financial adviser		A Practitioner (Practitioners have some influence over whether a fund is used or not.)	Male	58	40	2	2	2	1	5	5	4
0	CONTROL	16	30/09/2020 10:22	9	en	1771431236	30/09/2020 10:09	30/09/2020 10:22	49.3.72.21	Yes	0	50	0	50	0	50	0	50	0	50	0	50	0	50	0	50	0	50	0	50	0	50	0	50	SP-FM = Service Provider/ Funds Management		S&M = Sales & Marketing		An Advocate (Advocates champion specific funds to Practitioners for use in portfolios.)	Female	38	15	5	5	1	2	5	3	4
0	CONTROL	17	30/09/2020 10:22	9	en	690651696	30/09/2020 10:03	30/09/2020 10:22	120.22.14.93	Yes	0	40	0	60	0	0	0	100	0	30	0	70	0	40	0	60	0	40	0	60	0	40	0	60	FP = Financial Planning		FP = Financial adviser		A Practitioner (Practitioners have some influence over whether a fund is used or not.)	Male	52	16	4	4	1	4	4	4	4
0	CONTROL	18	30/09/2020 10:22	9	en	565892334	30/09/2020 10:02	30/09/2020 10:22	1.143.123.218	Yes	0	70	0	30	0	30	0	70	0	70	0	30	0	70	0	30	0	100	0	0	0	70	0	30	PI = Private Investor		S&M = Sales & Marketing		An Advocate (Advocates champion specific funds to Practitioners for use in portfolios.)	Female	39	10	2	5	1	1	5	5	5
0	CONTROL	19	30/09/2020 10:23	9	en	1056918271	30/09/2020 10:09	30/09/2020 10:23	158.140.192.221	Yes	0	0	100	0	0	0	100	0	0	0	100	0	0	0	100	0	0	0	100	0	0	0	100	0	SP-RSH = Service Provider/ Research House / Investment Consulting House		IC = Investment Consultant		An Advocate (Advocates champion specific funds to Practitioners for use in portfolios.)	Male	44	25	4	4	1	2	4	5	4
0	CONTROL	20	30/09/2020 10:23	9	en	13681712	30/09/2020 10:07	30/09/2020 10:23	203.149.66.30	Yes	0	40	40	20	0	0	50	50	0	20	20	60	35	0	35	30	25	25	25	25	25	50	25	0	FP = Financial Planning		FP = Financial adviser		Neither	Male	24	4	3	4	2	1	4	5	4
0	CONTROL	21	30/09/2020 10:24	9	en	1422774251	30/09/2020 10:03	30/09/2020 10:24	110.150.72.3	Yes	0	0	50	50	0	0	0	100	0	0	50	50	0	0	0	100	0	0	0	100	0	0	0	100	SP-FM = Service Provider/ Funds Management		S&M = Sales & Marketing		An Advocate (Advocates champion specific funds to Practitioners for use in portfolios.)	Male	55	30	4	4	1	2	4	3	4
0	CONTROL	22	30/09/2020 10:24	9	en	978751770	30/09/2020 10:16	30/09/2020 10:24	210.8.165.74	Yes	0	0	0	100	0	0	0	100	0	0	0	100	0	50	0	50	0	40	0	60	0	55	0	45	FP = Financial Planning		P = Principal of the firm		A Practitioner (Practitioners have some influence over whether a fund is used or not.)	Male	42	21	4	3	2	4	4	5	4
0	CONTROL	23	30/09/2020 10:24	9	en	598283124	30/09/2020 10:12	30/09/2020 10:24	49.255.157.110	Yes	0	0	0	100	0	0	0	100	0	0	0	100	0	0	0	100	0	0	0	100	0	50	0	50	FP = Financial Planning		FP = Financial adviser		A Practitioner (Practitioners have some influence over whether a fund is used or not.)	Female	42	10	3	4	2	4	4	5	4
0	CONTROL	24	30/09/2020 10:25	9	en	1305472728	30/09/2020 10:17	30/09/2020 10:25	58.96.101.155	Yes	0	0	0	100	0	0	40	60	0	0	100	0	0	25	75	0	0	25	75	0	0	0	50	50	FP-FO = Financial Planning / Family Office		P = Principal of the firm		A Practitioner (Practitioners have some influence over whether a fund is used or not.)	Male	38	15	4	4	1	3	5	5	3
0	CONTROL	25	30/09/2020 10:26	9	en	1446804286	30/09/2020 10:03	30/09/2020 10:26	49.195.103.32	Yes	0	0	0	100	0	0	0	100	0	100	0	0	0	0	0	100	0	0	0	100	0	0	0	100	FP = Financial Planning		FP = Financial adviser		A Practitioner (Practitioners have some influence over whether a fund is used or not.)	Male	55	20	3	4	2	4	5	5	4
0	CONTROL	26	30/09/2020 10:26	9	en	288530376	30/09/2020 10:13	30/09/2020 10:26	180.200.208.175	Yes	0	20	40	40	0	10	15	75	10	0	80	10	0	10	10	80	0	10	10	80	0	10	15	75	FP = Financial Planning		P = Principal of the firm		A Practitioner (Practitioners have some influence over whether a fund is used or not.)	Male	57	41	4	3	4	5	4	5	3
0	CONTROL	27	30/09/2020 10:26	9	en	96859612	30/09/2020 10:19	30/09/2020 10:26	49.255.251.78	Yes	0	10	15	75	0	10	15	75	0	10	15	75	0	30	0	70	0	20	0	80	0	25	0	75	FP-FO = Financial Planning / Family Office		INV = Investment role		A Practitioner (Practitioners have some influence over whether a fund is used or not.)	Male	46	23	4	4	3	5	5	5	5
0	CONTROL	28	30/09/2020 10:26	9	en	1651371153	30/09/2020 10:13	30/09/2020 10:26	139.5.112.202	Yes	0	40	20	40	0	40	20	40	0	50	50	0	0	40	20	40	0	25	50	25	0	0	50	50	FP = Financial Planning		FP = Financial adviser		A Practitioner (Practitioners have some influence over whether a fund is used or not.)	Male	42	17	4	4	2	4	4	5	4
0	CONTROL	29	30/09/2020 10:26	9	en	519726835	30/09/2020 10:18	30/09/2020 10:26	101.103.0.133	Yes	0	0	50	50	0	0	100	0	0	0	50	50	0	0	0	100	0	0	0	100	0	0	100	0	FP = Financial Planning		PP = Paraplanner		Neither	Male	30	9	4	4	2	4	3	4	4
0	CONTROL	30	30/09/2020 10:26	9	en	1413478058	30/09/2020 10:03	30/09/2020 10:26	1.143.120.181	Yes	0	0	0	100	0	0	0	100	0	0	0	100	0	0	0	100	0	0	0	100	0	0	0	100	SP-FM = Service Provider/ Funds Management		S&M = Sales & Marketing		An Advocate (Advocates champion specific funds to Practitioners for use in portfolios.)	Male	38	15	4	5	2	5	5	5	4
0	CONTROL	31	30/09/2020 10:27	9	en	1996141752	30/09/2020 10:07	30/09/2020 10:27	1.152.110.144	Yes	0	0	100	0	0	0	100	0	0	0	100	0	0	0	100	0	0	0	100	0	0	0	100	0	FP = Financial Planning		FP = Financial adviser		A Practitioner (Practitioners have some influence over whether a fund is used or not.)	Male	51	30	4	4	2	2	4	3	3
0	CONTROL	32	30/09/2020 10:27	9	en	2027732249	30/09/2020 10:11	30/09/2020 10:27	125.236.222.130	Yes	0	25	0	75	0	0	0	100	10	15	15	60	4	16	13	67	10	20	5	65	0	10	0	90	FP = Financial Planning		FP = Financial adviser		A Practitioner (Practitioners have some influence over whether a fund is used or not.)	Female	46	20	3	4	1	1	4	4	4
0	CONTROL	33	30/09/2020 10:27	9	en	925312523	30/09/2020 10:16	30/09/2020 10:27	14.201.112.157	Yes	0	20	80	0	0	100	0	0	0	0	100	0	30	0	70	0	0	0	60	40	45	0	0	55	FP-FO = Financial Planning / Family Office		P = Principal of the firm		A Practitioner (Practitioners have some influence over whether a fund is used or not.)	Female	38	14	4	4	3	3	4	4	3
0	CONTROL	34	30/09/2020 10:28	9	en	1126040588	30/09/2020 10:10	30/09/2020 10:28	101.179.212.52	Yes	0	100	0	0	0	100	0	0	0	0	0	100	0	0	0	100	0	100	0	0	0	100	0	0	FP = Financial Planning		RSH = Research analyst		An Advocate (Advocates champion specific funds to Practitioners for use in portfolios.)	Male	32	10	1	1	3	4	4	5	5
0	CONTROL	35	30/09/2020 10:28	9	en	1516337772	30/09/2020 10:03	30/09/2020 10:28	1.143.27.176	Yes	0	50	0	50	0	0	0	100	0	50	0	50	0	0	0	100	0	100	0	0	0	50	0	50	SP-FM = Service Provider/ Funds Management		INV = Investment role		A Practitioner (Practitioners have some influence over whether a fund is used or not.)	Female	43	20	3	4	3	2	5	5	4
0	CONTROL	36	30/09/2020 10:29	9	en	1476615113	30/09/2020 10:03	30/09/2020 10:29	27.32.44.50	Yes	0	0	0	100	0	0	0	100	0	0	100	0	0	0	0	100	0	0	0	100	0	0	0	100	FP = Financial Planning		P = Principal of the firm		An Advocate (Advocates champion specific funds to Practitioners for use in portfolios.)	Male	50	26	4	4	1	5	5	5	5
0	CONTROL	37	30/09/2020 10:29	9	en	771397072	30/09/2020 10:21	30/09/2020 10:29	203.97.62.166	Yes	0	0	100	0	0	50	0	50	0	100	0	0	0	0	0	100	50	0	50	0	100	0	0	0	SP-CO = Service Provider/ Consulting		IC = Investment Consultant		An Advocate (Advocates champion specific funds to Practitioners for use in portfolios.)	Male	44	19	3	5	2	1	5	3	2
0	CONTROL	38	30/09/2020 10:29	9	en	210823099	30/09/2020 10:17	30/09/2020 10:29	122.109.217.37	Yes	0	40	5	55	0	40	20	40	0	50	5	45	0	40	25	35	0	50	15	35	0	35	10	55	FP = Financial Planning		BUS = Business / Operational role		A Practitioner (Practitioners have some influence over whether a fund is used or not.)	Male	25	2	4	4	2	2	5	5	4
0	CONTROL	39	30/09/2020 10:30	9	en	534841206	30/09/2020 10:16	30/09/2020 10:30	122.148.216.244	Yes	0	0	50	50	0	0	25	75	0	0	100	0	0	0	100	0	0	0	100	0	0	0	100	0	FP-FO = Financial Planning / Family Office		FP = Financial adviser		A Practitioner (Practitioners have some influence over whether a fund is used or not.)	Male	33	15	4	4	2	4	3	5	4
0	CONTROL	40	30/09/2020 10:30	9	en	1392285583	30/09/2020 10:18	30/09/2020 10:30	59.100.207.114	Yes	0	0	100	0	0	0	100	0	0	0	100	0	0	0	100	0	0	0	100	0	0	0	100	0	FP = Financial Planning		FP = Financial adviser		A Practitioner (Practitioners have some influence over whether a fund is used or not.)	Female	45	20	4	4	2	2	4	4	4
0	CONTROL	41	30/09/2020 10:30	9	en	2070348486	30/09/2020 10:07	30/09/2020 10:30	123.243.196.94	Yes	0	50	0	50	0	40	0	60	25	25	25	25	0	70	0	30	0	65	0	35	0	60	0	40	FP = Financial Planning		FP = Financial adviser		A Practitioner (Practitioners have some influence over whether a fund is used or not.)	Male	49	22	4	5	1	5	3	4	4
0	CONTROL	42	30/09/2020 10:30	9	en	1034076857	30/09/2020 10:18	30/09/2020 10:30	113.197.99.111	Yes	0	50	50	0	0	0	50	50	50	0	0	50	40	0	0	60	0	50	50	0	25	25	25	25	FP = Financial Planning		FP = Financial adviser		An Advocate (Advocates champion specific funds to Practitioners for use in portfolios.)	Male	60	38	3	1	4	3	3	1	4
0	CONTROL	43	30/09/2020 10:30	9	en	1189922958	30/09/2020 10:04	30/09/2020 10:30	220.240.223.2	Yes	0	50	0	50	0	0	50	50	0	50	50	0	0	0	50	50	0	50	0	50	0	0	50	50	FP = Financial Planning		P = Principal of the firm		A Practitioner (Practitioners have some influence over whether a fund is used or not.)	Male	46	18	3	3	3	4	4	5	4
0	CONTROL	44	30/09/2020 10:31	9	en	404228636	30/09/2020 10:08	30/09/2020 10:31	101.164.197.66	Yes	0	20	0	80	0	0	0	100	0	80	0	20	0	50	0	50	0	60	0	40	0	50	0	50	FP = Financial Planning		FP = Financial adviser		A Practitioner (Practitioners have some influence over whether a fund is used or not.)	Male	62	44	4	4	1	2	4	4	5
0	CONTROL	45	30/09/2020 10:31	9	en	750731052	30/09/2020 10:07	30/09/2020 10:31	1.128.104.174	Yes	0	50	0	50	0	0	0	100	0	50	25	25	0	50	25	25	25	25	25	25	25	25	25	25	SP-FM = Service Provider/ Funds Management		S&M = Sales & Marketing		An Advocate (Advocates champion specific funds to Practitioners for use in portfolios.)	Female	32	7	2	2	2	2	4	5	4
0	CONTROL	46	30/09/2020 10:31	9	en	1068682043	30/09/2020 10:07	30/09/2020 10:31	49.179.141.100	Yes	0	20	20	60	0	10	0	90	30	0	30	40	0	25	25	50	0	20	40	40	0	30	0	70	FP = Financial Planning		FP = Financial adviser		A Practitioner (Practitioners have some influence over whether a fund is used or not.)	Male	52	34	3	3	2	2	4	1	2
0	CONTROL	47	30/09/2020 10:32	9	en	1411500658	30/09/2020 10:04	30/09/2020 10:32	1.143.120.238	Yes	0	0	20	80	0	0	0	100	50	0	0	50	0	0	40	60	0	0	0	100	0	20	0	80	SP-FM = Service Provider/ Funds Management		Other		An Advocate (Advocates champion specific funds to Practitioners for use in portfolios.)	Female	34	7	5	5	1	2	5	5	5
0	CONTROL	48	30/09/2020 10:33	9	en	1030202636	30/09/2020 10:07	30/09/2020 10:33	49.194.54.246	Yes	0	50	0	50	0	0	0	100	0	50	0	50	0	0	0	100	0	50	0	50	0	25	0	75	FP = Financial Planning		FP = Financial adviser		An Advocate (Advocates champion specific funds to Practitioners for use in portfolios.)	Male	43	20	4	5	1	1	5	5	5
0	CONTROL	49	30/09/2020 10:33	9	en	1008406916	30/09/2020 10:17	30/09/2020 10:33	101.164.202.135	Yes	0	0	0	100	0	0	0	100	0	0	50	50	0	0	30	70	0	0	30	70	0	0	20	80	SP-CO = Service Provider/ Consulting		IC = Investment Consultant		A Practitioner (Practitioners have some influence over whether a fund is used or not.)	Male	61	40	3	4	1	3	3	5	4
0	CONTROL	50	30/09/2020 10:34	9	en	1025754610	30/09/2020 10:15	30/09/2020 10:34	192.168.160.1	Yes	0	0	0	100	0	0	0	100	0	0	100	0	0	0	100	0	0	0	100	0	0	0	100	0	FP = Financial Planning		P = Principal of the firm		A Practitioner (Practitioners have some influence over whether a fund is used or not.)	Male	34	14	5	5	1	3	4	4	2
0	CONTROL	51	30/09/2020 10:36	9	en	622197275	30/09/2020 10:03	30/09/2020 10:36	49.192.218.100	Yes	0	20	25	55	0	0	25	75	0	25	50	25	0	25	25	50	0	25	25	50	0	15	25	60	FP = Financial Planning		FP = Financial adviser		A Practitioner (Practitioners have some influence over whether a fund is used or not.)	Male	45	22	4	4	2	4	4	5	3
0	CONTROL	52	30/09/2020 10:37	9	en	723932793	30/09/2020 10:20	30/09/2020 10:37	123.255.47.65	Yes	0	50	0	50	0	50	0	50	0	50	0	50	0	50	0	50	0	50	0	50	0	50	0	50	FP = Financial Planning		FP = Financial adviser		A Practitioner (Practitioners have some influence over whether a fund is used or not.)	Male	55	20	3	4	4	4	2	3	2
0	CONTROL	53	30/09/2020 10:38	9	en	1960190156	30/09/2020 10:13	30/09/2020 10:38	125.237.52.209	Yes	0	50	0	50	0	50	0	50	0	50	0	50	0	50	0	50	0	50	0	50	0	50	0	50	SP-CO = Service Provider/ Consulting		P = Principal of the firm		A Practitioner (Practitioners have some influence over whether a fund is used or not.)	Female	62	32	4	4	2	4	4	4	5
0	CONTROL	54	30/09/2020 10:42	9	en	1178640710	30/09/2020 10:32	30/09/2020 10:42	49.179.141.100	Yes	0	25	35	40	0	30	35	35	10	15	50	25	10	10	40	40	0	30	0	70	0	35	25	40	FP = Financial Planning		FP = Financial adviser		A Practitioner (Practitioners have some influence over whether a fund is used or not.)	Male	52	34	4	3	2	2	4	1	2
0	CONTROL	55	30/09/2020 10:57	9	en	1541623995	30/09/2020 10:31	30/09/2020 10:57	122.56.196.96	Yes	0	0	50	50	0	0	50	50	50	0	50	0	0	0	50	50	0	0	50	50	0	0	100	0	FP = Financial Planning		FP = Financial adviser		Neither	Male	36	18	2	3	1	5	5	4	5
0	CONTROL	56	30/09/2020 10:57	9	en	145037913	30/09/2020 10:26	30/09/2020 10:57	123.243.38.232	Yes	0	20	0	80	0	0	0	100	30	20	30	20	10	20	30	40	30	30	20	20	25	25	25	25	SP-RSH = Service Provider/ Research House / Investment Consulting House		RSH = Research analyst		An Advocate (Advocates champion specific funds to Practitioners for use in portfolios.)	Female	27	4.5	5	4	2	3	4	5	4
0	CONTROL	57	30/09/2020 11:00	9	en	1617074715	30/09/2020 10:03	30/09/2020 11:00	1.132.104.124	Yes	0	50	50	0	0	100	0	0	0	25	75	0	0	75	25	0	0	0	50	50	25	25	25	25	FP = Financial Planning		FP = Financial adviser		Neither	Female	38	15	3	5	4	4	4	4	4
0	CONTROL	58	30/09/2020 12:39	9	en	1745682600	30/09/2020 12:26	30/09/2020 12:39	1.143.155.63	Yes	0	0	0	100	0	0	0	100	0	0	0	100	0	0	0	100	0	0	0	100	0	0	0	100	FP = Financial Planning		FP = Financial adviser		An Advocate (Advocates champion specific funds to Practitioners for use in portfolios.)	Male	46	25	1	4	2	5	5	5	4
0	CONTROL	59	30/09/2020 13:28	9	en	2092466759	30/09/2020 13:14	30/09/2020 13:28	222.153.52.79	Yes	0	0	0	100	0	0	0	100	0	0	0	100	0	0	0	100	0	0	0	100	0	0	0	100	FP = Financial Planning		P = Principal of the firm		A Practitioner (Practitioners have some influence over whether a fund is used or not.)	Male	61	37	5	5	1	5	5	5	5
0	CONTROL	60	30/09/2020 13:35	9	en	2102075216	30/09/2020 12:43	30/09/2020 13:35	192.168.160.1	Yes	0	0	100	0	0	0	100	0	0	0	100	0	0	0	100	0	0	0	100	0	0	0	100	0	FP = Financial Planning		FP = Financial adviser		A Practitioner (Practitioners have some influence over whether a fund is used or not.)	Male	51	30	4	4	2	2	4	4	3
0	CONTROL	61	30/09/2020 13:51	9	en	1432940929	30/09/2020 13:33	30/09/2020 13:51	70.68.89.115	Yes	0	0	0	100	0	0	70	30	0	0	70	30	0	0	50	50	0	0	50	50	0	0	50	50	FP = Financial Planning		EXEC = C suite level		Neither	Female	47	27	2	2	2	5	5	5	3
0	CONTROL	62	30/09/2020 18:21	9	en	1385033988	30/09/2020 17:39	30/09/2020 18:21	125.236.222.130	Yes	0	100	0	0	0	50	0	50	0	100	0	0	0	100	0	0	0	100	0	0	0	100	0	0	FP = Financial Planning		FP = Financial adviser		A Practitioner (Practitioners have some influence over whether a fund is used or not.)	Female	63	30	3	3	3	4	5	4	5
0	CONTROL	63		6	en	362085272	30/09/2020 10:02	30/09/2020 10:22	1.143.169.152	Yes	0	0	100	0	0	0	100	0	0	0	100	0	0	0	0	100	0	0	100	0	0	0	100	0
0	CONTROL	64		5	en	1710332614	30/09/2020 10:06	30/09/2020 10:45	1.152.110.80	Yes	0	0	50	50	0	0	67	33	0	0	100	0									0	0	100	0
0	CONTROL	65	30/09/2020 10:53	9	en	481620821	30/09/2020 10:06	30/09/2020 10:53	117.20.69.56	Yes	0	0	75	25	5	25	30	40	0	0	50	50	0	5	15	80	10	10	40	40	10	0	65	25	FP = Financial Planning		FP = Financial adviser		A Practitioner (Practitioners have some influence over whether a fund is used or not.)	Male	41	16	3	4	2	2	5	5	4
0	CONTROL	66	30/09/2020 10:16	9	en	748381806	30/09/2020 10:05	30/09/2020 10:16	1.144.106.162	Yes	0	0	0	100	10	40	10	40	0	50	0	50	0	0	100	0	20	30	20	30	25	25	25	25	FP-FO = Financial Planning / Family Office		FP = Financial adviser		A Practitioner (Practitioners have some influence over whether a fund is used or not.)	Female	42	20	2	4	3	3	5	4	4
0	CONTROL	67		5	en	27589823	30/09/2020 10:20	30/09/2020 10:29	203.97.69.176	Yes	0	0	0	100	10	40	10	40	25	25	25	25
0	CONTROL	68	30/09/2020 10:26	9	en	1373872517	30/09/2020 10:04	30/09/2020 10:26	1.143.90.28	Yes	0	45	10	45	15	25	10	50	17	33	20	30	10	40	15	35	15	40	20	25	15	35	15	35	FP = Financial Planning		P = Principal of the firm		A Practitioner (Practitioners have some influence over whether a fund is used or not.)	Female	48	27	3	5	2	1	1	2	2
0	CONTROL	69	30/09/2020 10:35	9	en	1692494445	30/09/2020 10:06	30/09/2020 10:35	1.143.153.96	Yes	0	20	30	50	15	15	30	40	40	0	60	0	20	0	50	30	15	15	50	20	0	25	25	50	FP = Financial Planning		P = Principal of the firm		An Advocate (Advocates champion specific funds to Practitioners for use in portfolios.)	Male	50	20	3	4	2	2	4	4	4
0	CONTROL	70	30/09/2020 10:22	9	en	1769745239	30/09/2020 10:06	30/09/2020 10:22	101.186.150.206	Yes	0	30	20	50	20	0	40	40	15	5	60	20	0	15	50	35	10	30	10	50	0	30	20	50	FP = Financial Planning		Other	Associate Adviset	Neither	Male	22	2	3	5	3	1	4	4	2
0	CONTROL	71	30/09/2020 10:24	9	en	1871293815	30/09/2020 10:04	30/09/2020 10:24	122.110.4.110	Yes	0	20	40	40	20	0	40	40	30	0	70	0	20	0	80	0	20	0	80	0	10	10	80	0	FP = Financial Planning		FP = Financial adviser		An Advocate (Advocates champion specific funds to Practitioners for use in portfolios.)	Male	45	24	4	4	2	1	5	5	5
0	CONTROL	72	30/09/2020 10:28	9	en	579613693	30/09/2020 10:12	30/09/2020 10:28	121.99.158.135	Yes	0	50	0	50	20	30	20	30	25	25	25	25	25	0	75	0	10	40	10	40	25	25	25	25	FP = Financial Planning		FP = Financial adviser		A Practitioner (Practitioners have some influence over whether a fund is used or not.)	Male	57	20	4	4	2	4	4	4	4
0	CONTROL	73	30/09/2020 10:33	9	en	1304906749	30/09/2020 10:09	30/09/2020 10:33	120.20.78.149	Yes	0	20	30	50	20	0	30	50	30	0	70	0	10	20	25	45	0	20	20	60	10	15	10	65	SP-SF = Service Provider/ Super Fund		EXEC = C suite level		A Practitioner (Practitioners have some influence over whether a fund is used or not.)	Male	40	20	4	4	1	5	5	5	1
0	CONTROL	74	30/09/2020 10:16	9	en	29187359	30/09/2020 10:03	30/09/2020 10:16	210.8.165.74	Yes	0	25	0	75	25	0	75	0	0	25	0	75	25	0	75	0	25	0	75	0	25	0	0	75	FP = Financial Planning		P = Principal of the firm		An Advocate (Advocates champion specific funds to Practitioners for use in portfolios.)	Male	44	19	5	5	1	3	4	5	5
0	CONTROL	75	30/09/2020 10:26	9	en	756290196	30/09/2020 10:07	30/09/2020 10:26	110.151.134.95	Yes	0	0	0	100	25	0	40	35	25	25	25	25	0	40	40	20	0	40	40	20	0	50	0	50	FP = Financial Planning		FP = Financial adviser		A Practitioner (Practitioners have some influence over whether a fund is used or not.)	Male	43	20	3	3	3	4	4	4	4
0	CONTROL	76	30/09/2020 10:30	9	en	1531242343	30/09/2020 10:08	30/09/2020 10:30	1.126.104.29	Yes	0	15	30	55	30	10	30	30	30	10	30	30	10	20	20	50	10	10	40	40	20	20	30	30	FP = Financial Planning		FP = Financial adviser		Neither	Male	48	25	4	4	1	2	4	4	2
0	CONTROL	77	30/09/2020 10:34	9	en	1754774772	30/09/2020 10:09	30/09/2020 10:34	1.143.216.176	Yes	0	30	20	50	30	0	30	40	30	30	40	0	20	30	30	20	20	40	20	20	20	30	30	20	FP-FO = Financial Planning / Family Office		P = Principal of the firm		A Practitioner (Practitioners have some influence over whether a fund is used or not.)	Male	46	15	4	2	4	4	4	5	4
0	CONTROL	78	30/09/2020 10:24	9	en	1640854405	30/09/2020 10:07	30/09/2020 10:24	158.140.195.99	Yes	5	20	10	65	15	25	40	20	15	25	30	30	10	15	20	55	10	20	20	50	10	15	15	60	FP = Financial Planning		FP = Financial adviser		A Practitioner (Practitioners have some influence over whether a fund is used or not.)	Male	35	13	2	4	2	4	5	4	5
0	CONTROL	79	30/09/2020 10:28	9	en	2123667596	30/09/2020 10:11	30/09/2020 10:28	60.242.5.203	Yes	5	15	65	15	15	10	60	15	10	70	20	0	20	0	70	10	20	0	70	10	20	0	70	10	FP = Financial Planning		INV = Investment role		A Practitioner (Practitioners have some influence over whether a fund is used or not.)	Male	39	16	2	3	3	4	4	4	4
0	CONTROL	80	30/09/2020 10:17	9	en	1630276740	30/09/2020 10:02	30/09/2020 10:17	1.136.108.211	Yes	5	10	30	55	20	20	30	30	10	20	35	35	10	10	40	40	0	20	30	50	10	40	10	40	FP = Financial Planning		S&M = Sales & Marketing		A Practitioner (Practitioners have some influence over whether a fund is used or not.)	Male	54	25	4	4	1	3	3	3	3
0	CONTROL	81	30/09/2020 10:29	9	en	1703451466	30/09/2020 10:05	30/09/2020 10:29	120.21.138.144	Yes	5	25	10	60	20	5	25	50	20	5	65	10	10	15	35	40	10	10	50	30	10	10	40	40	FP = Financial Planning		FP = Financial adviser		An Advocate (Advocates champion specific funds to Practitioners for use in portfolios.)	Male	37	12	4	5	3	1	5	5	4
0	CONTROL	82	30/09/2020 10:30	9	en	1896378735	30/09/2020 10:07	30/09/2020 10:30	1.143.88.187	Yes	5	40	15	40	25	0	15	60	50	0	50	0	10	50	40	0	0	50	50	0	25	25	25	25	FP = Financial Planning		FP = Financial adviser		Neither	Female	28	5	3	4	2	2	4	4	3
0	CONTROL	83	30/09/2020 10:23	9	en	361469607	30/09/2020 10:07	30/09/2020 10:23	220.244.171.157	Yes	10	20	45	25	0	0	30	70	0	40	0	60	15	15	0	70	0	0	10	90	0	20	20	60	FP = Financial Planning		P = Principal of the firm		A Practitioner (Practitioners have some influence over whether a fund is used or not.)	Male	42	17	5	4	2	1	2	5	5
0	CONTROL	84	30/09/2020 10:26	9	en	404231222	30/09/2020 10:17	30/09/2020 10:26	59.167.203.182	Yes	10	40	30	20	5	10	15	70	3	7	10	80	0	20	0	80	5	15	35	45	10	20	30	40	FP = Financial Planning		P = Principal of the firm		A Practitioner (Practitioners have some influence over whether a fund is used or not.)	Male	44	20	4	4	1	5	4	4	4
0	CONTROL	85	30/09/2020 10:29	9	en	333868573	30/09/2020 10:11	30/09/2020 10:29	49.197.106.104	Yes	10	20	15	55	5	35	10	50	0	0	20	80	0	0	0	100	0	0	10	90	0	25	0	75	FP = Financial Planning		PP = Paraplanner		A Practitioner (Practitioners have some influence over whether a fund is used or not.)	Female	30	10	2	2	3	2	4	2	4
0	CONTROL	86	30/09/2020 10:22	9	en	204413917	30/09/2020 10:08	30/09/2020 10:22	121.45.250.200	Yes	10	10	40	40	10	10	40	40	10	10	40	40	10	10	40	40	10	10	40	40	10	10	40	40	FP = Financial Planning		FP = Financial adviser		A Practitioner (Practitioners have some influence over whether a fund is used or not.)	Male	42	19	3	4	1	2	4	5	5
0	CONTROL	87	30/09/2020 10:24	9	en	1892245610	30/09/2020 10:13	30/09/2020 10:24	202.20.1.16	Yes	10	20	35	35	10	20	35	35	10	20	35	35	10	20	35	35	10	20	35	35	10	20	35	35	FP = Financial Planning		FP = Financial adviser		A Practitioner (Practitioners have some influence over whether a fund is used or not.)	Male	37	15	2	4	2	2	4	5	4
0	CONTROL	88	30/09/2020 10:26	9	en	461635709	30/09/2020 10:03	30/09/2020 10:26	120.21.121.52	Yes	10	40	10	40	10	40	10	40	25	25	25	25	10	40	15	35	10	40	15	35	10	40	15	35	SP-FM = Service Provider/ Funds Management		IC = Investment Consultant		A Practitioner (Practitioners have some influence over whether a fund is used or not.)	Female	22	2	3	4	1	2	5	4	3
0	CONTROL	89	30/09/2020 10:34	9	en	489868290	30/09/2020 10:18	30/09/2020 10:34	123.100.145.239	Yes	10	0	20	70	10	0	25	65	20	0	20	60	10	0	20	70	15	0	20	65	15	10	20	55	FP = Financial Planning		FP = Financial adviser		A Practitioner (Practitioners have some influence over whether a fund is used or not.)	Male	36	15	5	5	1	4	5	4	5
0	CONTROL	90	30/09/2020 10:25	9	en	865886059	30/09/2020 10:14	30/09/2020 10:25	14.137.0.138	Yes	10	25	15	50	15	30	15	40	20	20	20	40	25	25	25	25	50	0	50	0	0	50	0	50	FP = Financial Planning		FP = Financial adviser		An Advocate (Advocates champion specific funds to Practitioners for use in portfolios.)	Male	49	23	5	5	3	4	4	5	4
0	CONTROL	91	30/09/2020 10:29	9	en	280582180	30/09/2020 10:06	30/09/2020 10:29	60.241.130.132	Yes	10	25	15	50	15	15	15	55	50	0	50	0	20	25	20	35	30	20	30	20	20	10	35	35	FP = Financial Planning		FP = Financial adviser		Neither	Male	46	18	4	4	1	4	4	4	3
0	CONTROL	92	30/09/2020 10:52	9	en	1897818784	30/09/2020 10:08	30/09/2020 10:52	58.164.80.62	Yes	10	20	20	50	15	35	15	35	50	0	50	0	35	15	35	15	0	50	0	50	0	0	0	100	FP = Financial Planning		FP = Financial adviser		An Advocate (Advocates champion specific funds to Practitioners for use in portfolios.)	Female	71	32	3	4	4	2	5	5	4
0	CONTROL	93	30/09/2020 10:26	9	en	624248089	30/09/2020 10:07	30/09/2020 10:26	203.63.103.185	Yes	10	25	40	25	20	20	50	10	40	20	40	0	25	25	35	15	20	20	50	10	50	20	30	0	FP = Financial Planning		BUS = Business / Operational role		A Practitioner (Practitioners have some influence over whether a fund is used or not.)	Male	57	35	2	4	2	2	5	3	3
0	CONTROL	94	30/09/2020 10:24	9	en	1889307923	30/09/2020 10:06	30/09/2020 10:24	101.179.75.108	Yes	10	20	30	40	50	0	0	50	20	20	30	30	40	40	0	20	20	40	30	10	15	35	15	35	SP-MKTG = Service Provider/ Marketing/PR		BUS = Business / Operational role		Neither	Prefer not to answer	0	0	2	4	2	4	4	4	3
0	CONTROL	95	30/09/2020 10:25	9	en	797106394	30/09/2020 10:17	30/09/2020 10:25	101.182.2.110	Yes	15	15	35	35	20	30	20	30	10	10	30	50	25	25	0	50	25	25	25	25	0	50	25	25	FP = Financial Planning		PP = Paraplanner		Neither	Female	43	10	4	4	1	4	5	4	4
0	CONTROL	96	30/09/2020 10:27	9	en	181079212	30/09/2020 10:04	30/09/2020 10:27	106.68.2.65	Yes	15	30	20	35	20	15	25	40	35	10	25	30	35	35	15	15	25	40	15	20	15	30	25	30	FP = Financial Planning		Other	Planning Assistant/student	Neither	Male	25	1.5	2	4	1	3	4	4	4
0	CONTROL	97	30/09/2020 10:27	9	en	1797558334	30/09/2020 10:05	30/09/2020 10:27	120.154.92.99	Yes	15	15	15	55	30	20	30	20	0	60	0	40	25	25	25	25	50	0	0	50	20	30	30	20	FP-FO = Financial Planning / Family Office		P = Principal of the firm		A Practitioner (Practitioners have some influence over whether a fund is used or not.)	Male	54	25	3	4	2	3	4	3	4
0	CONTROL	98	30/09/2020 10:34	9	en	230864145	30/09/2020 10:08	30/09/2020 10:34	165.228.16.150	Yes	20	20	30	30	25	15	30	30	40	0	60	0	25	15	40	20	25	15	40	20	40	0	60	0	FP = Financial Planning		INV = Investment role		A Practitioner (Practitioners have some influence over whether a fund is used or not.)	Male	61	42	2	3	2	5	4	5	4
0	CONTROL	99	30/09/2020 10:21	9	en	1641101651	30/09/2020 10:03	30/09/2020 10:21	203.214.137.40	Yes	25	25	0	50	0	40	0	60	30	0	70	0	25	25	25	25	25	50	25	0	0	40	0	60	FP = Financial Planning		FP = Financial adviser		A Practitioner (Practitioners have some influence over whether a fund is used or not.)	Male	38	16	2	3	2	4	4	4	4
0	CONTROL	100	30/09/2020 10:29	9	en	1374616235	30/09/2020 10:07	30/09/2020 10:29	149.167.150.123	Yes	25	30	30	15	0	0	0	100	0	50	50	0	50	0	0	50	70	10	10	10	0	45	0	55	FP = Financial Planning		FP = Financial adviser		A Practitioner (Practitioners have some influence over whether a fund is used or not.)	Male	49	20	3	3	2	5	4	4	4
0	CONTROL	101	30/09/2020 10:36	9	en	536446212	30/09/2020 10:18	30/09/2020 10:36	58.164.80.62	Yes	25	25	25	25	0	50	0	50	20	15	40	25	50	0	50	0	0	0	0	100	10	40	10	40	FP = Financial Planning		FP = Financial adviser		An Advocate (Advocates champion specific funds to Practitioners for use in portfolios.)	Female	71	32	3	4	3	2	5	5	4
0	CONTROL	102	30/09/2020 10:15	9	en	891534530	30/09/2020 10:05	30/09/2020 10:15	122.199.29.78	Yes	25	25	25	25	5	15	15	65	30	20	30	20	20	20	25	35	10	25	15	50	0	0	50	50	FP = Financial Planning		FP = Financial adviser		A Practitioner (Practitioners have some influence over whether a fund is used or not.)	Male	30	11	4	4	2	5	3	4	4
0	CONTROL	103	30/09/2020 10:16	9	en	1624822106	30/09/2020 10:06	30/09/2020 10:16	101.116.145.220	Yes	25	25	25	25	25	25	25	25	25	25	25	25	25	25	25	25	25	25	25	25	25	25	25	25	FP = Financial Planning		FP = Financial adviser		A Practitioner (Practitioners have some influence over whether a fund is used or not.)	Female	41	6	3	4	3	4	5	5	3
0	CONTROL	104	30/09/2020 10:20	9	en	2040814426	30/09/2020 10:04	30/09/2020 10:20	203.166.247.198	Yes	25	25	25	25	25	25	25	25	25	25	25	25	25	25	25	25	25	25	25	25	25	25	25	25	SP-CO = Service Provider/ Consulting		RSH = Research analyst		A Practitioner (Practitioners have some influence over whether a fund is used or not.)	Male	39	15	3	4	2	2	5	4	4
0	CONTROL	105	30/09/2020 10:25	9	en	14834947	30/09/2020 10:05	30/09/2020 10:25	1.143.120.104	Yes	25	0	35	40	25	0	0	75	30	0	40	30	20	0	35	45	20	0	30	50	30	0	35	35	FP = Financial Planning		FP = Financial adviser		An Advocate (Advocates champion specific funds to Practitioners for use in portfolios.)	Male	49	20	3	4	2	3	4	4	3
0	CONTROL	106	30/09/2020 10:40	9	en	1459813607	30/09/2020 10:19	30/09/2020 10:40	124.168.193.66	Yes	25	25	25	25	25	25	25	25	25	25	25	25	25	25	25	25	25	25	25	25	25	25	25	25	SP-CO = Service Provider/ Consulting		IC = Investment Consultant		A Practitioner (Practitioners have some influence over whether a fund is used or not.)	Male	42	13	2	3	3	5	4	5	4
0	CONTROL	107	30/09/2020 10:20	9	en	1948401782	30/09/2020 10:07	30/09/2020 10:20	1.144.110.112	Yes	25	25	25	25	45	20	20	15	0	50	0	50	15	15	15	55	0	100	0	0	100	0	0	0	FP = Financial Planning		P = Principal of the firm		A Practitioner (Practitioners have some influence over whether a fund is used or not.)	Female	51	25	3	4	3	4	5	4	5
0	CONTROL	108	30/09/2020 10:28	9	en	563724107	30/09/2020 10:08	30/09/2020 10:28	1.127.104.72	Yes	30	20	40	10	10	40	25	25	40	10	10	40	40	10	40	10	20	10	50	20	20	40	20	20	FP = Financial Planning		FP = Financial adviser		A Practitioner (Practitioners have some influence over whether a fund is used or not.)	Female	32	12	3	4	3	4	4	4	4
0	CONTROL	109	30/09/2020 10:17	9	en	973863308	30/09/2020 10:04	30/09/2020 10:17	58.169.73.151	Yes	30	30	20	20	25	25	25	25	50	50	0	0	0	0	50	50	20	20	30	30	10	10	40	40	SP-CO = Service Provider/ Consulting		P = Principal of the firm		A Practitioner (Practitioners have some influence over whether a fund is used or not.)	Male	62	40	2	4	2	4	4	4	4
0	CONTROL	110	30/09/2020 10:27	9	en	892075332	30/09/2020 10:15	30/09/2020 10:27	124.189.42.123	Yes	30	0	70	0	25	25	25	25	0	70	0	30	10	20	30	40	0	30	0	70	70	10	10	10	SP-FM-MTM = Service Provider/ Funds Management (Multi-manager)		S&M = Sales & Marketing		An Advocate (Advocates champion specific funds to Practitioners for use in portfolios.)	Male	55	25	4	5	1	4	5	5	5
0	CONTROL	111	30/09/2020 10:22	9	en	1902743789	30/09/2020 10:17	30/09/2020 10:22	202.67.123.98	Yes	30	30	30	10	40	30	15	15	0	50	50	0	100	0	0	0	10	40	30	20	50	40	10	0	FP = Financial Planning		P = Principal of the firm		A Practitioner (Practitioners have some influence over whether a fund is used or not.)	Male	37	15	3	4	2	3	4	4	5
0	CONTROL	112	30/09/2020 10:29	9	en	1088269403	30/09/2020 10:07	30/09/2020 10:29	220.244.0.226	Yes	30	25	35	10	50	0	50	0	50	0	50	0	40	10	50	0	40	20	40	0	50	10	40	0	FP = Financial Planning		FP = Financial adviser		A Practitioner (Practitioners have some influence over whether a fund is used or not.)	Female	62	30	3	4	2	3	4	4	4
0	CONTROL	113	30/09/2020 10:28	9	en	589186320	30/09/2020 10:18	30/09/2020 10:28	220.245.215.161	Yes	35	15	35	15	15	10	30	45	35	0	65	0	50	0	50	0	10	30	20	40	25	25	25	25	SP-FM-MTM = Service Provider/ Funds Management (Multi-manager)		S&M = Sales & Marketing		An Advocate (Advocates champion specific funds to Practitioners for use in portfolios.)	Male	28	6	3	2	2	1	3	4	4
0	CONTROL	114	30/09/2020 10:31	9	en	192089988	30/09/2020 10:18	30/09/2020 10:31	114.141.104.84	Yes	40	10	40	10	40	10	40	10	40	10	40	10	30	20	30	20	30	20	30	20	30	20	30	20	FP = Financial Planning		FP = Financial adviser		A Practitioner (Practitioners have some influence over whether a fund is used or not.)	Male	46	25	4	4	2	3	4	5	4
0	CONTROL	115	30/09/2020 10:27	9	en	324060013	30/09/2020 10:07	30/09/2020 10:27	1.143.88.164	Yes	45	15	0	40	5	25	30	40	0	30	0	70	15	35	15	35	30	30	0	40	20	30	20	30	SP-FM-MTM = Service Provider/ Funds Management (Multi-manager)		S&M = Sales & Marketing		An Advocate (Advocates champion specific funds to Practitioners for use in portfolios.)	Male	32	12	4	5	3	1	5	5	4
1	NORMS	116	30/09/2020 10:11	9	en	2091043860	30/09/2020 10:06	30/09/2020 10:11	49.181.171.203	Yes	0	0	0	100	0	0	0	100	0	0	0	100	0	0	0	100	0	0	0	100	0	0	0	100	FP = Financial Planning		RSH = Research analyst		An Advocate (Advocates champion specific funds to Practitioners for use in portfolios.)	Male	26	5	2	4	3	3	4	5	4
1	NORMS	117	30/09/2020 10:15	9	en	284049506	30/09/2020 10:07	30/09/2020 10:15	49.180.23.200	Yes	0	0	0	100	0	0	0	100	0	40	0	60	25	25	0	50	0	26	0	74	0	50	0	50	SP-FM = Service Provider/ Funds Management		INV = Investment role		A Practitioner (Practitioners have some influence over whether a fund is used or not.)	Male	25	4	3	2	4	4	4	5	3
1	NORMS	118	30/09/2020 10:16	9	en	791479935	30/09/2020 10:07	30/09/2020 10:16	180.181.71.48	Yes	0	0	100	0	0	0	0	100	0	0	0	100	0	0	0	100	0	0	0	100	0	0	0	100	SP-FM = Service Provider/ Funds Management		BUS = Business / Operational role		An Advocate (Advocates champion specific funds to Practitioners for use in portfolios.)	Male	44	13	4	5	4	5	5	4	5
1	NORMS	119	30/09/2020 10:17	9	en	396132077	30/09/2020 10:06	30/09/2020 10:17	1.132.106.13	Yes	0	0	50	50	0	0	50	50	0	0	50	50	0	0	50	50	0	0	50	50	0	0	50	50	FP = Financial Planning		FP = Financial adviser		A Practitioner (Practitioners have some influence over whether a fund is used or not.)	Male	38	11	4	5	1	2	5	5	4
1	NORMS	120	30/09/2020 10:17	9	en	1043272307	30/09/2020 10:05	30/09/2020 10:17	203.149.66.30	Yes	0	0	0	100	0	0	0	100	0	0	0	100	0	0	0	100	0	0	0	100	0	0	0	100	FP = Financial Planning		P = Principal of the firm		A Practitioner (Practitioners have some influence over whether a fund is used or not.)	Male	45	24	3	4	2	4	4	5	3
1	NORMS	121	30/09/2020 10:18	9	en	1780270592	30/09/2020 10:06	30/09/2020 10:18	1.127.108.222	Yes	0	0	0	100	0	0	0	100	0	0	0	100	0	0	0	100	0	0	0	100	0	0	0	100	FP = Financial Planning		P = Principal of the firm		A Practitioner (Practitioners have some influence over whether a fund is used or not.)	Male	61	30	3	4	2	5	5	5	5
1	NORMS	122	30/09/2020 10:18	9	en	2056257238	30/09/2020 10:07	30/09/2020 10:18	1.129.110.107	Yes	0	0	0	100	0	0	0	100	0	0	0	100	0	0	0	100	0	0	0	100	0	0	0	100	FP = Financial Planning		PP = Paraplanner		A Practitioner (Practitioners have some influence over whether a fund is used or not.)	Male	29	5	3	4	1	3	5	5	4
1	NORMS	123	30/09/2020 10:19	9	en	343716001	30/09/2020 10:06	30/09/2020 10:19	120.150.140.33	Yes	0	100	0	0	0	0	100	0	0	0	100	0	0	0	0	100	100	0	0	0	100	0	0	0	FP = Financial Planning		P = Principal of the firm		An Advocate (Advocates champion specific funds to Practitioners for use in portfolios.)	Male	48	20	1	1	4	4	3	1	1
1	NORMS	124	30/09/2020 10:19	9	en	30760599	30/09/2020 10:07	30/09/2020 10:19	123.243.87.249	Yes	0	0	100	0	0	0	100	0	0	0	100	0	0	0	100	0	0	0	100	0	0	0	100	0	FP = Financial Planning		P = Principal of the firm		A Practitioner (Practitioners have some influence over whether a fund is used or not.)	Male	43	22	5	5	1	5	5	5	5
1	NORMS	125	30/09/2020 10:19	9	en	62560178	30/09/2020 10:08	30/09/2020 10:19	123.243.196.94	Yes	0	20	0	80	0	10	0	90	0	15	15	70	0	0	0	100	0	20	0	80	0	0	0	100	FP = Financial Planning		FP = Financial adviser		A Practitioner (Practitioners have some influence over whether a fund is used or not.)	Male	48	6	4	4	2	4	4	5	4
1	NORMS	126	30/09/2020 10:19	9	en	1042080672	30/09/2020 10:07	30/09/2020 10:19	203.214.132.158	Yes	0	50	0	50	0	50	0	50	0	50	0	50	0	50	0	50	0	50	0	50	0	50	0	50	FP = Financial Planning		P = Principal of the firm		A Practitioner (Practitioners have some influence over whether a fund is used or not.)	Male	61	15	3	2	2	5	4	5	4
1	NORMS	127	30/09/2020 10:19	9	en	1088502915	30/09/2020 10:08	30/09/2020 10:19	220.233.193.1	Yes	0	0	0	100	0	0	0	100	0	0	0	100	0	0	0	100	0	0	0	100	0	0	0	100	SP-CO = Service Provider/ Consulting		S&M = Sales & Marketing		An Advocate (Advocates champion specific funds to Practitioners for use in portfolios.)	Male	41	17	4	4	2	4	4	4	5
1	NORMS	128	30/09/2020 10:20	9	en	1128350321	30/09/2020 10:07	30/09/2020 10:20	121.127.198.33	Yes	0	0	0	100	0	50	15	35	0	30	0	70	10	70	0	20	0	100	0	0	0	40	0	60	FP = Financial Planning		FP = Financial adviser		A Practitioner (Practitioners have some influence over whether a fund is used or not.)	Male	44	25	3	3	2	4	4	4	3
1	NORMS	129	30/09/2020 10:20	9	en	2133927956	30/09/2020 10:06	30/09/2020 10:20	117.20.69.229	Yes	0	0	0	100	0	0	0	100	0	0	0	100	0	0	0	100	0	0	0	100	0	0	0	100	FP-FO = Financial Planning / Family Office		INV = Investment role		A Practitioner (Practitioners have some influence over whether a fund is used or not.)	Male	22	5	3	5	2	5	5	5	5
1	NORMS	130	30/09/2020 10:21	9	en	2037955573	30/09/2020 10:07	30/09/2020 10:21	147.10.238.244	Yes	0	50	0	50	0	85	0	15	0	75	0	25	0	50	0	50	0	60	0	40	0	85	0	15	SP-FM-MTM = Service Provider/ Funds Management (Multi-manager)		IC = Investment Consultant		A Practitioner (Practitioners have some influence over whether a fund is used or not.)	Male	36	14	2	2	4	4	5	3	4
1	NORMS	131	30/09/2020 10:22	9	en	1240990901	30/09/2020 10:06	30/09/2020 10:22	115.64.32.214	Yes	0	0	100	0	0	0	100	0	0	0	100	0	0	0	100	0	0	0	100	0	0	0	100	0	FP-FO = Financial Planning / Family Office		FP = Financial adviser		A Practitioner (Practitioners have some influence over whether a fund is used or not.)	Male	33	5	3	4	2	3	4	5	4
1	NORMS	132	30/09/2020 10:23	9	en	2134312529	30/09/2020 10:06	30/09/2020 10:23	1.157.148.209	Yes	0	40	20	40	0	40	10	50	10	30	25	35	0	40	10	50	0	45	10	45	0	40	10	50	FP = Financial Planning		FP = Financial adviser		A Practitioner (Practitioners have some influence over whether a fund is used or not.)	Male	49	20	3	4	3	4	5	5	5
1	NORMS	133	30/09/2020 10:24	9	en	303406322	30/09/2020 10:06	30/09/2020 10:24	1.144.105.150	Yes	0	0	50	50	0	0	0	100	0	0	100	0	0	100	0	0	100	0	0	0	50	50	0	0	FP = Financial Planning		FP = Financial adviser		A Practitioner (Practitioners have some influence over whether a fund is used or not.)	Male	50	8	4	4	3	3	4	5	3
1	NORMS	134	30/09/2020 10:24	9	en	2057823685	30/09/2020 10:06	30/09/2020 10:24	49.182.72.119	Yes	0	50	50	0	0	0	50	50	0	0	100	0	20	30	30	20	25	25	25	25	0	0	100	0	FP = Financial Planning		P = Principal of the firm		A Practitioner (Practitioners have some influence over whether a fund is used or not.)	Male	39	10	2	4	2	4	4	4	4
1	NORMS	135	30/09/2020 10:24	9	en	1987084577	30/09/2020 10:06	30/09/2020 10:24	120.23.119.137	Yes	0	0	50	50	0	0	60	40	20	0	80	0	50	0	50	0	25	25	25	25	25	0	50	25	SP-FM = Service Provider/ Funds Management		S&M = Sales & Marketing		An Advocate (Advocates champion specific funds to Practitioners for use in portfolios.)	Male	36	16	3	4	2	4	4	5	5
1	NORMS	136	30/09/2020 10:24	9	en	1455500424	30/09/2020 10:07	30/09/2020 10:24	14.202.54.90	Yes	0	0	0	100	0	0	0	100	0	0	0	100	0	0	0	100	0	0	0	100	0	0	0	100	FP = Financial Planning		RSH = Research analyst		A Practitioner (Practitioners have some influence over whether a fund is used or not.)	Female	44	26	2	4	2	2	4	4	4
1	NORMS	137	30/09/2020 10:24	9	en	1793441626	30/09/2020 10:07	30/09/2020 10:24	144.132.34.6	Yes	0	50	0	50	0	0	0	100	0	60	0	40	0	40	0	60	0	60	0	40	0	55	5	40	FP = Financial Planning		RSH = Research analyst		Neither	Male	24	3	3	5	3	5	5	4	5
1	NORMS	138	30/09/2020 10:25	9	en	1198760730	30/09/2020 10:06	30/09/2020 10:25	101.180.83.246	Yes	0	30	70	0	0	0	60	40	20	0	80	0	0	0	70	30	0	0	100	0	0	0	50	50	FP-FO = Financial Planning / Family Office		P = Principal of the firm		An Advocate (Advocates champion specific funds to Practitioners for use in portfolios.)	Male	54	36	4	5	1	5	3	5	4
1	NORMS	139	30/09/2020 10:25	9	en	1792239572	30/09/2020 10:07	30/09/2020 10:25	1.158.86.33	Yes	0	50	0	50	0	0	100	0	0	0	0	100	0	50	0	50	0	0	0	100	25	25	25	25	FP = Financial Planning		P = Principal of the firm		A Practitioner (Practitioners have some influence over whether a fund is used or not.)	Male	54	30	3	4	2	3	5	5	3
1	NORMS	140	30/09/2020 10:25	9	en	1937231793	30/09/2020 10:16	30/09/2020 10:25	193.116.237.142	Yes	0	0	0	100	0	0	0	100	0	0	0	100	0	10	30	60	0	0	0	100	0	0	0	100	FP = Financial Planning		FP = Financial adviser		Neither	Female	34	10	4	5	1	3	5	3	3
1	NORMS	141	30/09/2020 10:26	9	en	1155798903	30/09/2020 10:07	30/09/2020 10:26	220.233.184.166	Yes	0	0	0	100	0	0	0	100	0	0	0	100	0	0	0	100	0	0	0	100	0	0	0	100	FP = Financial Planning		FP = Financial adviser		A Practitioner (Practitioners have some influence over whether a fund is used or not.)	Female	47	25	3	3	3	3	5	5	3
1	NORMS	142	30/09/2020 10:26	9	en	511058378	30/09/2020 10:07	30/09/2020 10:26	203.63.103.185	Yes	0	50	50	0	0	50	50	0	0	50	50	0	0	50	50	0	0	50	50	0	0	50	50	0	FP = Financial Planning		P = Principal of the firm		A Practitioner (Practitioners have some influence over whether a fund is used or not.)	Female	59	30	3	5	1	3	4	4	4
1	NORMS	143	30/09/2020 10:26	9	en	953463416	30/09/2020 10:07	30/09/2020 10:26	101.174.143.150	Yes	0	0	100	0	0	0	100	0	0	0	100	0	0	0	100	0	0	0	100	0	0	25	0	75	FP = Financial Planning		FP = Financial adviser		A Practitioner (Practitioners have some influence over whether a fund is used or not.)	Female	48	16	3	3	3	1	5	5	3
1	NORMS	144	30/09/2020 10:27	9	en	1503127524	30/09/2020 10:07	30/09/2020 10:27	1.129.104.166	Yes	0	30	10	60	0	20	20	60	0	30	0	70	10	25	0	65	0	15	15	70	0	20	20	60	FP = Financial Planning		P = Principal of the firm		Neither	Male	47	26	4	4	1	5	5	5	3
1	NORMS	145	30/09/2020 10:28	9	en	204299649	30/09/2020 10:07	30/09/2020 10:28	58.171.191.98	Yes	0	0	50	50	0	0	50	50	0	0	65	35	0	0	50	50	0	0	50	50	0	0	50	50	FP = Financial Planning		FP = Financial adviser		A Practitioner (Practitioners have some influence over whether a fund is used or not.)	Male	43	9	3	3	2	4	4	4	4
1	NORMS	146	30/09/2020 10:28	9	en	2074616550	30/09/2020 10:05	30/09/2020 10:28	1.143.216.210	Yes	0	40	0	60	0	60	0	40	0	60	0	40	0	40	0	60	0	60	0	40	0	60	0	40	FP = Financial Planning		FP = Financial adviser		A Practitioner (Practitioners have some influence over whether a fund is used or not.)	Male	49	25	3	4	2	4	4	3	4
1	NORMS	147	30/09/2020 10:28	9	en	384119705	30/09/2020 10:06	30/09/2020 10:28	1.132.105.126	Yes	0	50	0	50	0	50	0	50	0	50	0	50	0	50	0	50	0	50	0	50	0	50	0	50	FP = Financial Planning		FP = Financial adviser		Neither	Female	51	20	3	4	2	4	5	5	4
1	NORMS	148	30/09/2020 10:29	9	en	270008506	30/09/2020 10:17	30/09/2020 10:29	101.114.190.84	Yes	0	0	50	50	0	0	50	50	0	0	100	0	0	0	50	50	0	0	50	50	0	0	50	50	SP-FM = Service Provider/ Funds Management		EXEC = C suite level		A Practitioner (Practitioners have some influence over whether a fund is used or not.)	Male	44	25	4	4	1	5	5	5	4
1	NORMS	149	30/09/2020 10:29	9	en	1491042011	30/09/2020 10:06	30/09/2020 10:29	121.222.228.206	Yes	0	0	80	20	0	0	80	20	0	0	100	0	0	0	100	0	0	0	100	0	0	0	95	5	FP = Financial Planning		P = Principal of the firm		A Practitioner (Practitioners have some influence over whether a fund is used or not.)	Male	43	15	3	3	1	4	4	5	4
1	NORMS	150	30/09/2020 10:30	9	en	1498238489	30/09/2020 10:06	30/09/2020 10:30	124.148.24.62	Yes	0	0	0	100	0	0	0	100	0	0	0	100	75	25	0	0	0	25	75	0	0	0	75	25	FP = Financial Planning		PP = Paraplanner		Neither	Female	41	17	2	3	3	2	4	4	3
1	NORMS	151	30/09/2020 10:30	9	en	101657693	30/09/2020 10:06	30/09/2020 10:30	121.221.200.153	Yes	0	0	20	80	0	40	0	60	25	25	25	25	5	25	10	60	0	20	15	65	20	10	50	20	FP = Financial Planning		P = Principal of the firm		A Practitioner (Practitioners have some influence over whether a fund is used or not.)	Female	56	30	4	4	3	4	5	3	3
1	NORMS	152	30/09/2020 10:32	9	en	1776728412	30/09/2020 10:07	30/09/2020 10:32	218.212.188.202	Yes	0	0	50	50	0	0	50	50	0	0	50	50	0	0	100	0	0	0	50	50	0	0	50	50	FP = Financial Planning		FP = Financial adviser		A Practitioner (Practitioners have some influence over whether a fund is used or not.)	Female	44	23	3	4	2	4	4	5	3
1	NORMS	153	30/09/2020 10:34	9	en	447472892	30/09/2020 10:06	30/09/2020 10:34	175.33.204.171	Yes	0	0	0	100	0	0	0	100	0	0	100	0	0	0	100	0	0	0	100	0	0	0	100	0	SP-CO = Service Provider/ Consulting		P = Principal of the firm		A Practitioner (Practitioners have some influence over whether a fund is used or not.)	Male	52	34	3	4	2	5	5	4	4
1	NORMS	154	30/09/2020 10:36	9	en	254964584	30/09/2020 10:07	30/09/2020 10:36	124.148.25.230	Yes	0	0	100	0	0	0	100	0	0	0	100	0	0	0	100	0	0	0	100	0	0	0	100	0	FP = Financial Planning		P = Principal of the firm		An Advocate (Advocates champion specific funds to Practitioners for use in portfolios.)	Male	47	24	4	5	3	2	5	5	4
1	NORMS	155	30/09/2020 10:38	9	en	27319042	30/09/2020 10:07	30/09/2020 10:38	14.137.223.111	Yes	0	35	0	65	0	0	0	100	0	40	0	60	0	50	0	50	0	25	0	75	0	60	0	40	FP = Financial Planning		P = Principal of the firm		A Practitioner (Practitioners have some influence over whether a fund is used or not.)	Female	67	32	4	4	1	4	5	5	5
1	NORMS	156	30/09/2020 10:39	9	en	1950690446	30/09/2020 10:06	30/09/2020 10:39	120.159.253.5	Yes	0	40	0	60	0	25	0	75	10	30	10	50	0	0	40	60	25	25	25	25	0	0	0	100	FP-FO = Financial Planning / Family Office		INV = Investment role		An Advocate (Advocates champion specific funds to Practitioners for use in portfolios.)	Male	31	8	1	3	2	4	5	5	4
1	NORMS	157	30/09/2020 10:39	9	en	1718805971	30/09/2020 10:32	30/09/2020 10:39	1.143.91.83	Yes	0	15	15	70	0	20	20	60	0	60	10	30	0	25	25	50	0	30	30	40	0	20	20	60	SP-CO = Service Provider/ Consulting		IC = Investment Consultant		A Practitioner (Practitioners have some influence over whether a fund is used or not.)	Male	29	11	2	3	3	2	4	4	4
1	NORMS	158	30/09/2020 10:39	9	en	687119214	30/09/2020 10:15	30/09/2020 10:39	61.68.16.198	Yes	0	0	0	100	0	0	0	100	0	0	50	50	0	0	0	100	0	0	0	100	0	0	0	100	FP = Financial Planning		FP = Financial adviser		Neither	Male	36	8	4	4	2	4	4	2	4
1	NORMS	159	30/09/2020 10:42	9	en	285917558	30/09/2020 10:06	30/09/2020 10:42	1.144.105.226	Yes	0	0	0	100	0	0	0	100	0	50	0	50	10	20	30	40	0	100	0	0	100	0	0	0	FP = Financial Planning		FP = Financial adviser		An Advocate (Advocates champion specific funds to Practitioners for use in portfolios.)	Male	30	6	4	3	4	3	1	1	2
1	NORMS	160	30/09/2020 10:44	9	en	1584892171	30/09/2020 10:06	30/09/2020 10:44	203.206.10.41	Yes	0	0	100	0	0	0	100	0	0	0	100	0	0	0	50	50	0	0	50	50	0	0	50	50	SP-FM = Service Provider/ Funds Management		S&M = Sales & Marketing		An Advocate (Advocates champion specific funds to Practitioners for use in portfolios.)	Male	34	10	5	4	2	1	3	4	4
1	NORMS	161	30/09/2020 10:45	9	en	4271847	30/09/2020 10:07	30/09/2020 10:45	118.211.255.213	Yes	0	0	100	0	0	0	50	50	100	0	0	0	0	0	100	0	0	50	50	0	0	0	0	100	FP = Financial Planning		FP = Financial adviser		A Practitioner (Practitioners have some influence over whether a fund is used or not.)	Female	70	30	4	4	1	4	5	4	4
1	NORMS	162	30/09/2020 10:52	9	en	2116860203	30/09/2020 10:06	30/09/2020 10:52	180.150.36.82	Yes	0	40	0	60	0	20	0	80	0	40	0	60	0	30	0	70	0	40	0	60	0	40	0	60	FP = Financial Planning		FP = Financial adviser		A Practitioner (Practitioners have some influence over whether a fund is used or not.)	Male	51	25	4	4	1	2	4	5	4
1	NORMS	163	30/09/2020 10:58	9	en	790602792	30/09/2020 10:37	30/09/2020 10:58	114.72.84.83	Yes	0	40	0	60	0	25	25	50	0	35	30	35	0	30	40	30	0	30	40	30	0	35	30	35	FP = Financial Planning		P = Principal of the firm		An Advocate (Advocates champion specific funds to Practitioners for use in portfolios.)	Male	58	24	3	4	2	4	4	4	4
1	NORMS	164	30/09/2020 11:46	9	en	857665801	30/09/2020 11:20	30/09/2020 11:46	101.186.39.165	Yes	0	50	0	50	0	30	0	70	0	50	0	50	30	35	0	35	10	50	0	40	20	40	0	40	FP-FO = Financial Planning / Family Office		P = Principal of the firm		A Practitioner (Practitioners have some influence over whether a fund is used or not.)	Male	44	21	4	4	1	4	4	5	4
1	NORMS	165	30/09/2020 12:02	9	en	1746185575	30/09/2020 11:52	30/09/2020 12:02	101.164.244.18	Yes	0	0	0	100	0	0	0	100	0	0	0	100	0	0	0	100	0	0	0	100	0	0	0	100	SP-FM-MTM = Service Provider/ Funds Management (Multi-manager)		RSH = Research analyst		A Practitioner (Practitioners have some influence over whether a fund is used or not.)	Female	53	33	4	4	3	4	5	5	5
1	NORMS	166	30/09/2020 12:45	9	en	1189275174	30/09/2020 12:24	30/09/2020 12:45	220.233.55.53	Yes	0	0	0	100	0	0	0	100	0	0	0	100	0	0	0	100	0	0	0	100	0	0	0	100	FP = Financial Planning		P = Principal of the firm		A Practitioner (Practitioners have some influence over whether a fund is used or not.)	Male	55	28	4	4	1	5	5	5	4
1	NORMS	167	30/09/2020 12:52	9	en	503354139	30/09/2020 12:35	30/09/2020 12:52	110.141.8.127	Yes	0	50	0	50	0	50	0	50	50	0	50	0	0	50	0	50	0	50	0	50	0	50	0	50	SP-CO = Service Provider/ Consulting		INV = Investment role		A Practitioner (Practitioners have some influence over whether a fund is used or not.)	Male	38	15	5	5	1	1	5	5	1
1	NORMS	168	30/09/2020 13:40	9	en	994467967	30/09/2020 13:26	30/09/2020 13:40	115.64.96.79	Yes	0	0	0	100	0	0	0	100	0	0	0	100	0	0	0	100	0	0	0	100	0	0	0	100	FP = Financial Planning		PP = Paraplanner		A Practitioner (Practitioners have some influence over whether a fund is used or not.)	Male	35	14	4	4	2	1	4	4	2
1	NORMS	169	30/09/2020 13:56	9	en	750597568	30/09/2020 13:30	30/09/2020 13:56	34.99.26.27	Yes	0	0	100	0	0	0	100	0	0	0	100	0	0	0	100	0	0	0	100	0	0	0	100	0	SP-CO = Service Provider/ Consulting		IC = Investment Consultant		Neither	Male	40	19	4	3	3	4	4	4	4
1	NORMS	170	30/09/2020 14:09	9	en	122649614	30/09/2020 14:03	30/09/2020 14:09	202.67.123.98	Yes	0	0	100	0	0	0	100	0	0	0	100	0	0	0	100	0	0	0	100	0	0	0	100	0	FP = Financial Planning		FP = Financial adviser		A Practitioner (Practitioners have some influence over whether a fund is used or not.)	Female	37	15	4	3	4	3	3	4	3
1	NORMS	171	30/09/2020 20:44	9	en	1609013699	30/09/2020 20:31	30/09/2020 20:44	110.33.224.82	Yes	0	0	100	0	0	0	100	0	0	0	100	0	0	0	100	0	0	0	100	0	0	0	100	0	SP-ED = Service Provider/ Education		Other		Neither	Male	74	50	2	2	3	4	4	4	4
1	NORMS	172		8	en	1668793302	30/09/2020 10:13	30/09/2020 10:36	101.164.244.18	Yes	0	0	0	100	0	0	0	100	0	0	0	100	0	0	0	100	0	0	0	100	0	0	0	100	SP-FM-MTM = Service Provider/ Funds Management (Multi-manager)		RSH = Research analyst		A Practitioner (Practitioners have some influence over whether a fund is used or not.)	Female	53	33	3	4	3
1	NORMS	173	30/09/2020 10:18	9	en	1408888058	30/09/2020 10:06	30/09/2020 10:18	120.22.89.185	Yes	0	40	0	60	20	20	30	30	10	40	10	40	10	10	50	30	15	15	40	30	10	30	20	40	FP = Financial Planning		P = Principal of the firm		A Practitioner (Practitioners have some influence over whether a fund is used or not.)	Male	55	30	3	4	2	3	4	4	3
1	NORMS	174	30/09/2020 14:23	9	en	1400270740	30/09/2020 13:35	30/09/2020 14:23	58.161.17.24	Yes	0	50	0	50	20	0	40	40	0	50	0	50	25	25	25	25	50	0	50	0	25	25	25	25	SP-RSH = Service Provider/ Research House / Investment Consulting House		P = Principal of the firm		A Practitioner (Practitioners have some influence over whether a fund is used or not.)	Male	52	25	4	4	3	3	5	5	4
1	NORMS	175	30/09/2020 10:32	9	en	1134028349	30/09/2020 10:06	30/09/2020 10:32	49.197.172.141	Yes	0	0	0	100	25	25	25	25	0	50	0	50	25	25	25	25	20	30	20	30	25	30	25	20	SP-RSH = Service Provider/ Research House / Investment Consulting House		EXEC = C suite level		A Practitioner (Practitioners have some influence over whether a fund is used or not.)	Male	52	25	3	5	2	4	4	5	4
1	NORMS	176	30/09/2020 10:26	9	en	1745500291	30/09/2020 10:06	30/09/2020 10:26	125.253.31.179	Yes	0	50	50	0	50	0	0	50	0	50	50	0	0	50	50	0	0	50	50	0	50	0	0	50	FP = Financial Planning		FP = Financial adviser		A Practitioner (Practitioners have some influence over whether a fund is used or not.)	Male	46	20	2	3	3	2	3	4	4
1	NORMS	177	30/09/2020 10:19	9	en	213316259	30/09/2020 10:06	30/09/2020 10:19	1.143.123.8	Yes	0	30	40	30	100	0	0	0	25	25	25	25	10	0	10	80	0	0	0	100	0	0	40	60	FP = Financial Planning		FP = Financial adviser		Neither	Female	32	10	4	4	2	3	4	4	3
1	NORMS	178		5	en	372144884	30/09/2020 14:06	30/09/2020 14:10	14.202.162.44	Yes	0	25	0	75
1	NORMS	179	30/09/2020 13:22	9	en	283520165	30/09/2020 13:08	30/09/2020 13:22	101.187.100.182	Yes	10	30	20	40	5	25	10	60	0	20	0	80	15	15	35	35	10	20	40	30	20	10	30	40	SP-CO = Service Provider/ Consulting		IC = Investment Consultant		A Practitioner (Practitioners have some influence over whether a fund is used or not.)	Male	33	9	2	2	2	4	3	5	4
1	NORMS	180	30/09/2020 10:38	9	en	1914013688	30/09/2020 10:08	30/09/2020 10:38	120.21.7.138	Yes	10	10	10	70	10	0	20	70	15	5	40	40	0	20	20	60	10	25	20	45	15	25	20	40	SP-SF = Service Provider/ Super Fund		BUS = Business / Operational role		Neither	Female	38	13	3	4	1	2	4	3	4
1	NORMS	181	30/09/2020 14:35	9	en	1087776210	30/09/2020 14:21	30/09/2020 14:35	203.45.115.52	Yes	10	40	10	40	10	10	30	50	5	10	40	45	0	10	0	90	25	25	25	25	0	0	50	50	FP = Financial Planning		FP = Financial adviser		A Practitioner (Practitioners have some influence over whether a fund is used or not.)	Male	51	12	3	4	1	3	3	4	3
1	NORMS	182	30/09/2020 10:34	9	en	543959035	30/09/2020 10:06	30/09/2020 10:34	49.195.67.146	Yes	10	30	20	40	15	25	30	30	25	20	25	30	10	30	30	30	10	30	20	40	10	30	20	40	SP-SF = Service Provider/ Super Fund		INV = Investment role		Neither	Female	23	2	3	5	3	2	5	4	2
1	NORMS	183	30/09/2020 10:40	9	en	1820876749	30/09/2020 10:18	30/09/2020 10:40	137.111.13.125	Yes	10	60	10	20	20	50	0	30	20	50	10	20	30	40	10	20	25	60	5	10	10	50	10	30	SP-ED = Service Provider/ Education		ED = Teacher/Lecturer		Neither	Male	50	30	3	3	3	2	5	4	5
1	NORMS	184	30/09/2020 10:24	9	en	1563819461	30/09/2020 10:07	30/09/2020 10:24	49.179.19.213	Yes	20	30	20	30	16	16	18	50	25	25	25	25	13	12	50	25	25	25	25	25	25	25	25	25	FP = Financial Planning		FP = Financial adviser		Neither	Male	42	14	1	4	2	5	4	5	4
1	NORMS	185	30/09/2020 10:25	9	en	1261811417	30/09/2020 10:17	30/09/2020 10:25	123.100.144.122	Yes	20	40	20	20	20	40	20	20	20	40	20	20	20	40	20	20	20	40	20	20	20	40	20	20	FP = Financial Planning		PP = Paraplanner		A Practitioner (Practitioners have some influence over whether a fund is used or not.)	Male	31	7	3	4	2	4	4	5	4
1	NORMS	186	30/09/2020 10:28	9	en	796228296	30/09/2020 10:07	30/09/2020 10:28	1.136.109.151	Yes	20	0	60	20	20	0	80	0	50	0	50	0	20	10	50	20	10	0	90	0	10	17	33	40	FP = Financial Planning		P = Principal of the firm		A Practitioner (Practitioners have some influence over whether a fund is used or not.)	Male	42	11	3	5	2	5	5	5	5
1	NORMS	187	30/09/2020 10:30	9	en	574754786	30/09/2020 10:06	30/09/2020 10:30	103.23.2.197	Yes	20	0	40	40	20	0	40	40	25	25	25	25	0	0	100	0	50	0	50	0	20	20	60	0	FP = Financial Planning		P = Principal of the firm		A Practitioner (Practitioners have some influence over whether a fund is used or not.)	Male	43	20	4	5	2	3	4	5	3
1	NORMS	188	30/09/2020 10:34	9	en	678500783	30/09/2020 10:10	30/09/2020 10:34	1.143.203.168	Yes	20	0	80	0	20	0	80	0	20	0	80	0	20	0	80	0	20	0	80	0	20	0	80	0	FP = Financial Planning		P = Principal of the firm		An Advocate (Advocates champion specific funds to Practitioners for use in portfolios.)	Male	42	20	4	5	1	2	4	5	4
1	NORMS	189	30/09/2020 10:23	9	en	746156187	30/09/2020 10:12	30/09/2020 10:23	202.90.174.68	Yes	20	10	40	30	30	20	30	20	10	30	20	40	15	30	25	30	40	10	40	10	40	10	40	10	FP = Financial Planning		RSH = Research analyst		A Practitioner (Practitioners have some influence over whether a fund is used or not.)	Female	40	15	2	3	3	4	5	3	3
1	NORMS	190		5	en	666574387	30/09/2020 10:09	30/09/2020 10:26	120.152.205.16	Yes	21	20	38	21
1	NORMS	191	30/09/2020 10:28	9	en	404860358	30/09/2020 10:08	30/09/2020 10:28	120.156.113.186	Yes	25	25	25	25	0	100	0	0	0	0	0	100	0	50	0	50	10	40	0	50	20	30	20	30	FP = Financial Planning		P = Principal of the firm		An Advocate (Advocates champion specific funds to Practitioners for use in portfolios.)	Male	69	34	2	4	1	4	5	5	4
1	NORMS	192	30/09/2020 10:19	9	en	968401612	30/09/2020 10:07	30/09/2020 10:19	120.21.163.226	Yes	25	25	25	25	15	0	35	50	25	10	35	30	25	25	25	25	25	25	25	25	15	15	35	35	SP-CO = Service Provider/ Consulting		IC = Investment Consultant		A Practitioner (Practitioners have some influence over whether a fund is used or not.)	Male	42	17	3	4	2	3	4	3	4
1	NORMS	193	30/09/2020 10:34	9	en	1373427071	30/09/2020 10:13	30/09/2020 10:34	61.68.9.74	Yes	25	25	25	25	25	25	25	25	25	25	25	25	25	25	25	25	25	25	25	25	25	25	25	25	FP-FO = Financial Planning / Family Office		FP = Financial adviser		Neither	Male	28	8	3	5	1	1	5	4	3
1	NORMS	194	30/09/2020 11:04	9	en	939881413	30/09/2020 10:29	30/09/2020 11:04	103.1.212.100	Yes	25	25	25	25	25	25	25	25	25	25	0	50	25	25	25	25	25	25	25	25	25	25	25	25	FP = Financial Planning		FP = Financial adviser		Neither	Male	60	38	3	3	3	3	3	3	3
1	NORMS	195	30/09/2020 10:31	9	en	1436296408	30/09/2020 10:06	30/09/2020 10:31	202.153.213.247	Yes	25	0	50	25	30	0	50	20	30	0	50	20	25	0	50	25	30	0	50	20	20	0	30	50	FP = Financial Planning		P = Principal of the firm		A Practitioner (Practitioners have some influence over whether a fund is used or not.)	Male	63	40	4	5	2	4	4	5	4
1	NORMS	196	30/09/2020 10:23	9	en	1660179260	30/09/2020 10:06	30/09/2020 10:23	103.224.114.210	Yes	25	30	15	30	40	30	20	10	30	30	15	25	20	40	20	20	30	45	15	10	30	20	30	20	FP = Financial Planning		FP = Financial adviser		A Practitioner (Practitioners have some influence over whether a fund is used or not.)	Female	52	14	3	4	2	4	4	4	4
1	NORMS	197	30/09/2020 10:50	9	en	1731628775	30/09/2020 10:11	30/09/2020 10:50	120.18.80.105	Yes	30	50	20	0	5	5	60	30	35	20	35	10	0	40	0	60	40	15	40	5	15	5	50	30	FP = Financial Planning		FP = Financial adviser		An Advocate (Advocates champion specific funds to Practitioners for use in portfolios.)	Male	43	20	4	5	1	1	4	5	4
1	NORMS	198	30/09/2020 10:19	9	en	568072120	30/09/2020 10:06	30/09/2020 10:19	101.188.43.249	Yes	30	0	70	0	20	0	60	20	30	0	70	0	20	0	60	20	0	25	55	20	0	25	55	20	FP = Financial Planning		FP = Financial adviser		An Advocate (Advocates champion specific funds to Practitioners for use in portfolios.)	Male	43	22	4	4	2	3	3	5	4
1	NORMS	199	30/09/2020 10:18	9	en	1260615930	30/09/2020 10:06	30/09/2020 10:18	123.100.144.122	Yes	30	30	0	40	25	25	15	35	20	30	0	50	10	40	10	40	30	35	10	25	20	50	0	30	FP = Financial Planning		FP = Financial adviser		A Practitioner (Practitioners have some influence over whether a fund is used or not.)	Male	30	7	1	3	2	3	4	5	5
1	NORMS	200	30/09/2020 10:18	9	en	147096668	30/09/2020 10:08	30/09/2020 10:18	220.240.1.39	Yes	30	25	30	15	30	20	15	35	50	20	20	10	35	25	20	20	5	35	25	35	20	20	33	27	FP = Financial Planning		FP = Financial adviser		Neither	Female	30	10	2	4	2	5	4	3	4
1	NORMS	201	30/09/2020 10:22	9	en	718347230	30/09/2020 10:06	30/09/2020 10:22	1.144.105.200	Yes	30	0	30	40	30	0	30	40	30	0	30	40	30	0	30	40	30	0	30	40	30	0	30	40	FP = Financial Planning		FP = Financial adviser		A Practitioner (Practitioners have some influence over whether a fund is used or not.)	Male	37	13	3	4	2	4	4	5	3
1	NORMS	202	30/09/2020 11:52	9	en	733398660	30/09/2020 10:31	30/09/2020 11:52	202.90.174.68	Yes	30	10	20	40	40	20	10	30	40	20	30	10	25	25	35	15	40	20	30	10	40	30	20	10	FP = Financial Planning		RSH = Research analyst		A Practitioner (Practitioners have some influence over whether a fund is used or not.)	Female	40	15	2	3	3	5	5	5	3
1	NORMS	203	30/09/2020 10:53	9	en	237256575	30/09/2020 10:07	30/09/2020 10:53	49.195.144.230	Yes	50	0	0	50	50	0	0	50	0	50	50	0	0	0	50	50	50	0	0	50	50	50	0	0	FP = Financial Planning		P = Principal of the firm		A Practitioner (Practitioners have some influence over whether a fund is used or not.)	Female	55	35	4	4	2	3	3	5	5
2	OPTIMISM	204	30/09/2020 10:14	9	en	116921970	30/09/2020 10:09	30/09/2020 10:14	1.143.27.25	Yes	0	50	0	50	0	50	0	50	0	50	0	50	0	50	0	50	0	50	0	50	0	50	0	50	FP = Financial Planning		P = Principal of the firm		An Advocate (Advocates champion specific funds to Practitioners for use in portfolios.)	Male	36	19	5	5	5	5	5	5	5
2	OPTIMISM	205	30/09/2020 10:14	9	en	144357320	30/09/2020 10:06	30/09/2020 10:14	118.102.116.100	Yes	0	37	0	63	0	37	0	63	0	37	0	63	0	37	0	63	0	37	0	63	0	37	0	63	SP-FM = Service Provider/ Funds Management		S&M = Sales & Marketing		An Advocate (Advocates champion specific funds to Practitioners for use in portfolios.)	Male	44	15	3	4	2	5	5	5	5
2	OPTIMISM	206	30/09/2020 10:14	9	en	1800695337	30/09/2020 10:07	30/09/2020 10:14	49.196.17.161	Yes	0	0	0	100	0	0	0	100	0	0	0	100	0	0	0	100	0	0	0	100	0	0	0	100	FP-FO = Financial Planning / Family Office		FP = Financial adviser		A Practitioner (Practitioners have some influence over whether a fund is used or not.)	Male	55	31	4	4	3	4	3	5	4
2	OPTIMISM	207	30/09/2020 10:16	9	en	175355058	30/09/2020 10:07	30/09/2020 10:16	175.32.66.70	Yes	0	0	0	100	0	0	0	100	0	0	0	100	0	50	0	50	0	100	0	0	0	50	0	50	FP-FO = Financial Planning / Family Office		INV = Investment role		A Practitioner (Practitioners have some influence over whether a fund is used or not.)	Male	24	4	2	3	3	1	5	5	3
2	OPTIMISM	208	30/09/2020 10:17	9	en	238459487	30/09/2020 10:08	30/09/2020 10:17	101.164.213.126	Yes	0	0	0	100	0	0	0	100	0	0	0	100	0	0	0	100	0	0	0	100	0	0	0	100	FP = Financial Planning		FP = Financial adviser		An Advocate (Advocates champion specific funds to Practitioners for use in portfolios.)	Male	53	30	3	3	2	3	4	5	4
2	OPTIMISM	209	30/09/2020 10:17	9	en	1405883773	30/09/2020 10:08	30/09/2020 10:17	193.114.129.24	Yes	0	0	0	100	0	0	0	100	0	0	0	100	0	0	0	100	0	0	0	100	0	0	0	100	FP = Financial Planning		P = Principal of the firm		A Practitioner (Practitioners have some influence over whether a fund is used or not.)	Male	50	29	5	5	1	4	2	3	2
2	OPTIMISM	210	30/09/2020 10:17	9	en	246444827	30/09/2020 10:07	30/09/2020 10:17	103.217.167.36	Yes	0	0	0	100	0	20	0	80	20	0	80	0	20	0	0	80	0	0	100	0	0	0	50	50	FP = Financial Planning		FP = Financial adviser		A Practitioner (Practitioners have some influence over whether a fund is used or not.)	Male	31	10	4	4	2	2	4	5	3
2	OPTIMISM	211	30/09/2020 10:17	9	en	497044010	30/09/2020 10:08	30/09/2020 10:17	210.8.177.18	Yes	0	0	0	100	0	0	0	100	0	0	100	0	0	0	0	100	0	0	0	100	0	0	0	100	FP = Financial Planning		INV = Investment role		An Advocate (Advocates champion specific funds to Practitioners for use in portfolios.)	Male	45	25	5	5	2	2	3	5	4
2	OPTIMISM	212	30/09/2020 10:17	9	en	1797878104	30/09/2020 10:08	30/09/2020 10:17	120.159.139.48	Yes	0	10	5	85	0	0	20	80	5	25	40	30	0	30	10	60	10	20	30	40	0	40	25	35	SP-FM-MTM = Service Provider/ Funds Management (Multi-manager)		RSH = Research analyst		An Advocate (Advocates champion specific funds to Practitioners for use in portfolios.)	Male	39	20	4	4	3	3	3	5	2
2	OPTIMISM	213	30/09/2020 10:17	9	en	1948626170	30/09/2020 10:07	30/09/2020 10:17	59.100.195.6	Yes	0	0	50	50	0	0	50	50	0	0	50	50	0	0	50	50	0	0	50	50	0	0	50	50	FP = Financial Planning		P = Principal of the firm		A Practitioner (Practitioners have some influence over whether a fund is used or not.)	Male	46	20	4	4	3	2	4	5	3
2	OPTIMISM	214	30/09/2020 10:18	9	en	738903686	30/09/2020 10:07	30/09/2020 10:18	194.193.166.250	Yes	0	0	20	80	0	0	20	80	0	0	20	80	0	0	30	70	0	0	30	70	0	0	30	70	FP = Financial Planning		FP = Financial adviser		An Advocate (Advocates champion specific funds to Practitioners for use in portfolios.)	Male	32	8	4	5	1	2	4	4	3
2	OPTIMISM	215	30/09/2020 10:18	9	en	1845419681	30/09/2020 10:08	30/09/2020 10:18	165.228.69.209	Yes	0	0	0	100	0	0	0	100	0	0	100	0	0	0	0	100	0	0	0	100	0	0	0	100	FP-FO = Financial Planning / Family Office		FP = Financial adviser		A Practitioner (Practitioners have some influence over whether a fund is used or not.)	Female	35	10	2	4	2	3	5	5	4
2	OPTIMISM	216	30/09/2020 10:18	9	en	585567962	30/09/2020 10:07	30/09/2020 10:18	155.143.122.61	Yes	0	0	100	0	0	50	25	25	50	0	50	0	0	50	50	0	0	75	0	25	25	25	25	25	FP = Financial Planning		FP = Financial adviser		An Advocate (Advocates champion specific funds to Practitioners for use in portfolios.)	Male	37	3	4	4	2	3	3	4	2
2	OPTIMISM	217	30/09/2020 10:18	9	en	1141446882	30/09/2020 10:07	30/09/2020 10:18	14.137.84.140	Yes	0	10	25	65	0	0	100	0	0	0	100	0	0	0	0	100	0	0	0	100	0	0	0	100	SP-FM = Service Provider/ Funds Management		RSH = Research analyst		A Practitioner (Practitioners have some influence over whether a fund is used or not.)	Male	24	2.5	3	5	3	5	4	4	3
2	OPTIMISM	218	30/09/2020 10:19	9	en	113698154	30/09/2020 10:07	30/09/2020 10:19	101.184.39.120	Yes	0	0	0	100	0	0	50	50	0	25	50	25	50	0	50	0	0	0	100	0	0	50	0	50	SP-FM = Service Provider/ Funds Management		S&M = Sales & Marketing		An Advocate (Advocates champion specific funds to Practitioners for use in portfolios.)	Male	44	20	4	5	2	5	5	5	5
2	OPTIMISM	219	30/09/2020 10:19	9	en	255603585	30/09/2020 10:07	30/09/2020 10:19	220.244.96.66	Yes	0	0	0	100	0	0	0	100	0	0	0	100	0	0	0	100	0	0	0	100	0	0	0	100	FP-FO = Financial Planning / Family Office		P = Principal of the firm		A Practitioner (Practitioners have some influence over whether a fund is used or not.)	Male	61	61	4	4	2	4	4	5	4
2	OPTIMISM	220	30/09/2020 10:19	9	en	267505831	30/09/2020 10:08	30/09/2020 10:19	101.180.149.46	Yes	0	0	0	100	0	0	100	0	0	50	0	50	0	100	0	0	25	25	25	25	100	0	0	0	SP-FM = Service Provider/ Funds Management		S&M = Sales & Marketing		An Advocate (Advocates champion specific funds to Practitioners for use in portfolios.)	Female	41	18	3	4	2	3	3	3	3
2	OPTIMISM	221	30/09/2020 10:20	9	en	1864297192	30/09/2020 10:07	30/09/2020 10:20	1.157.159.49	Yes	0	0	0	100	0	0	0	100	0	0	0	100	0	0	0	100	0	0	0	100	0	0	0	100	FP = Financial Planning		P = Principal of the firm		A Practitioner (Practitioners have some influence over whether a fund is used or not.)	Male	55	10	4	4	2	4	5	5	4
2	OPTIMISM	222	30/09/2020 10:21	9	en	396672559	30/09/2020 10:06	30/09/2020 10:21	103.23.2.197	Yes	0	0	0	100	0	0	0	100	0	0	100	0	0	0	0	100	0	75	0	25	0	50	0	50	SP-CO = Service Provider/ Consulting		P = Principal of the firm		A Practitioner (Practitioners have some influence over whether a fund is used or not.)	Male	33	12	3	4	2	4	5	4	5
2	OPTIMISM	223	30/09/2020 10:21	9	en	1553742485	30/09/2020 10:07	30/09/2020 10:21	103.4.236.234	Yes	0	0	100	0	0	0	100	0	0	0	100	0	0	0	100	0	0	0	100	0	0	0	100	0	FP = Financial Planning		P = Principal of the firm		An Advocate (Advocates champion specific funds to Practitioners for use in portfolios.)	Male	47	20	4	4	2	4	5	5	2
2	OPTIMISM	224	30/09/2020 10:21	9	en	1342093866	30/09/2020 10:07	30/09/2020 10:21	203.37.98.66	Yes	0	20	0	80	0	30	0	70	0	40	0	60	0	30	0	70	0	50	0	50	0	70	0	30	SP-ASSOC = Service Provider/ Association		S&M = Sales & Marketing		An Advocate (Advocates champion specific funds to Practitioners for use in portfolios.)	Male	37	10	3	2	2	2	2	2	2
2	OPTIMISM	225	30/09/2020 10:21	9	en	1557807724	30/09/2020 10:07	30/09/2020 10:21	61.69.254.2	Yes	0	0	100	0	0	0	100	0	50	0	50	0	0	50	50	0	0	0	100	0	0	0	50	50	SP-CO = Service Provider/ Consulting		IC = Investment Consultant		An Advocate (Advocates champion specific funds to Practitioners for use in portfolios.)	Male	51	23	4	4	3	3	4	5	5
2	OPTIMISM	226	30/09/2020 10:22	9	en	384717069	30/09/2020 10:07	30/09/2020 10:22	121.223.171.12	Yes	0	30	0	70	0	0	10	90	20	0	80	0	0	20	30	50	0	50	50	0	20	0	50	30	FP = Financial Planning		P = Principal of the firm		A Practitioner (Practitioners have some influence over whether a fund is used or not.)	Female	36	11	3	5	1	3	4	5	3
2	OPTIMISM	227	30/09/2020 10:22	9	en	1823756479	30/09/2020 10:09	30/09/2020 10:22	58.172.201.205	Yes	0	0	0	100	0	0	0	100	0	0	0	100	0	0	0	100	0	0	0	100	0	0	0	100	FP = Financial Planning		FP = Financial adviser		Neither	Male	61	30	3	4	2	4	4	4	3
2	OPTIMISM	228	30/09/2020 10:22	9	en	1547069185	30/09/2020 10:08	30/09/2020 10:22	141.168.220.22	Yes	0	20	0	80	0	20	0	80	0	20	10	70	15	15	35	35	0	30	60	10	0	30	10	60	FP = Financial Planning		P = Principal of the firm		A Practitioner (Practitioners have some influence over whether a fund is used or not.)	Male	52	20	2	3	2	2	5	5	4
2	OPTIMISM	229	30/09/2020 10:22	9	en	656527234	30/09/2020 10:09	30/09/2020 10:22	165.228.70.206	Yes	0	0	100	0	0	50	0	50	25	25	25	25	50	0	0	50	0	0	0	100	10	40	10	40	FP = Financial Planning		P = Principal of the firm		A Practitioner (Practitioners have some influence over whether a fund is used or not.)	Male	48	20	3	4	2	4	4	2	3
2	OPTIMISM	230	30/09/2020 10:22	9	en	202063391	30/09/2020 10:07	30/09/2020 10:22	139.218.117.210	Yes	0	0	0	100	0	0	0	100	0	0	100	0	0	0	100	0	0	0	100	0	0	0	100	0	FP-FO = Financial Planning / Family Office		FP = Financial adviser		A Practitioner (Practitioners have some influence over whether a fund is used or not.)	Male	25	5	2	4	1	5	5	4	4
2	OPTIMISM	231	30/09/2020 10:22	9	en	1473262758	30/09/2020 10:08	30/09/2020 10:22	1.143.89.118	Yes	0	0	100	0	0	0	100	0	0	0	100	0	0	0	100	0	0	0	100	0	0	0	100	0	FP = Financial Planning		INV = Investment role		A Practitioner (Practitioners have some influence over whether a fund is used or not.)	Male	49	25	2	3	3	2	5	5	4
2	OPTIMISM	232	30/09/2020 10:22	9	en	1575895434	30/09/2020 10:08	30/09/2020 10:22	165.228.8.151	Yes	0	0	0	100	0	0	0	100	0	0	0	100	0	30	0	70	0	25	0	75	0	20	0	80	FP = Financial Planning		FP = Financial adviser		A Practitioner (Practitioners have some influence over whether a fund is used or not.)	Male	36	15	4	4	2	2	4	4	4
2	OPTIMISM	233	30/09/2020 10:22	9	en	1656649782	30/09/2020 10:08	30/09/2020 10:22	49.195.78.233	Yes	0	100	0	0	0	0	0	100	0	100	0	0	0	100	0	0	0	100	0	0	0	100	0	0	FP = Financial Planning		P = Principal of the firm		A Practitioner (Practitioners have some influence over whether a fund is used or not.)	Prefer not to answer	40	20	3	5	3	1	5	3	5
2	OPTIMISM	234	30/09/2020 10:23	9	en	923370748	30/09/2020 10:09	30/09/2020 10:23	49.179.143.174	Yes	0	0	0	100	0	0	0	100	0	0	0	100	0	0	0	100	0	0	0	100	0	0	0	100	FP = Financial Planning		P = Principal of the firm		A Practitioner (Practitioners have some influence over whether a fund is used or not.)	Male	57	40	3	4	3	4	4	4	4
2	OPTIMISM	235	30/09/2020 10:23	9	en	317657184	30/09/2020 10:07	30/09/2020 10:23	49.196.28.245	Yes	0	0	0	100	0	0	0	100	0	0	0	100	0	0	0	100	0	0	0	100	0	0	0	100	FP = Financial Planning		FP = Financial adviser		A Practitioner (Practitioners have some influence over whether a fund is used or not.)	Male	28	6	5	5	1	2	4	5	5
2	OPTIMISM	236	30/09/2020 10:23	9	en	1186168253	30/09/2020 10:08	30/09/2020 10:23	193.115.81.107	Yes	0	0	30	70	0	0	30	70	0	0	60	40	0	0	50	50	0	0	60	40	0	0	50	50	FP = Financial Planning		IC = Investment Consultant		A Practitioner (Practitioners have some influence over whether a fund is used or not.)	Male	65	35	4	4	2	4	5	4	4
2	OPTIMISM	237	30/09/2020 10:24	9	en	2005953530	30/09/2020 10:06	30/09/2020 10:24	175.45.149.80	Yes	0	50	0	50	0	50	0	50	0	50	0	50	25	25	25	25	0	50	0	50	0	50	0	50	SP-RSH = Service Provider/ Research House / Investment Consulting House		RSH = Research analyst		Neither	Male	29	6	5	5	3	5	5	5	5
2	OPTIMISM	238	30/09/2020 10:24	9	en	1319333928	30/09/2020 10:08	30/09/2020 10:24	49.178.1.11	Yes	0	0	0	100	0	0	0	100	0	0	0	100	0	0	0	100	0	0	0	100	0	0	0	100	FP = Financial Planning		FP = Financial adviser		An Advocate (Advocates champion specific funds to Practitioners for use in portfolios.)	Male	31	9	2	3	3	4	5	5	5
2	OPTIMISM	239	30/09/2020 10:24	9	en	1216024748	30/09/2020 10:07	30/09/2020 10:24	1.143.122.239	Yes	0	25	50	25	0	0	100	0	0	25	75	0	20	30	50	0	0	0	50	50	0	50	50	0	SP-FM = Service Provider/ Funds Management		S&M = Sales & Marketing		An Advocate (Advocates champion specific funds to Practitioners for use in portfolios.)	Male	45	24	1	1	5	4	3	5	4
2	OPTIMISM	240	30/09/2020 10:24	9	en	1740665654	30/09/2020 10:08	30/09/2020 10:24	1.143.218.127	Yes	0	0	100	0	0	0	100	0	0	0	100	0	0	0	100	0	0	0	100	0	0	0	100	0	Other		S&M = Sales & Marketing		Neither	Male	58	41	5	4	1	3	4	5	4
2	OPTIMISM	241	30/09/2020 10:25	9	en	947398910	30/09/2020 10:09	30/09/2020 10:25	115.70.82.212	Yes	0	100	0	0	0	100	0	0	0	100	0	0	0	100	0	0	0	100	0	0	0	100	0	0	FP-FO = Financial Planning / Family Office		P = Principal of the firm		A Practitioner (Practitioners have some influence over whether a fund is used or not.)	Male	48	25	3	4	1	5	5	5	4
2	OPTIMISM	242	30/09/2020 10:25	9	en	1565124215	30/09/2020 10:09	30/09/2020 10:25	114.74.198.210	Yes	0	0	0	100	0	0	0	100	25	0	75	0	0	25	25	50	0	50	0	50	0	50	0	50	FP = Financial Planning		P = Principal of the firm		A Practitioner (Practitioners have some influence over whether a fund is used or not.)	Male	36	13	4	4	2	4	5	4	4
2	OPTIMISM	243	30/09/2020 10:25	9	en	1519521686	30/09/2020 10:08	30/09/2020 10:25	220.237.83.56	Yes	0	0	0	100	0	0	0	100	0	0	0	100	0	50	0	50	0	100	0	0	0	50	0	50	SP-FM = Service Provider/ Funds Management		S&M = Sales & Marketing		An Advocate (Advocates champion specific funds to Practitioners for use in portfolios.)	Male	40	24	3	4	1	4	5	1	4
2	OPTIMISM	244	30/09/2020 10:25	9	en	1757793874	30/09/2020 10:07	30/09/2020 10:25	120.154.1.98	Yes	0	0	75	25	0	0	50	50	0	0	100	0	0	0	100	0	0	0	75	25	0	0	75	25	SP-SF = Service Provider/ Super Fund		EXEC = C suite level		A Practitioner (Practitioners have some influence over whether a fund is used or not.)	Male	52	31	3	3	3	2	4	4	4
2	OPTIMISM	245	30/09/2020 10:25	9	en	620916259	30/09/2020 10:16	30/09/2020 10:25	114.78.230.18	Yes	0	0	0	100	0	0	0	100	0	0	0	100	0	0	0	100	0	0	0	100	0	0	0	100	SP-CO = Service Provider/ Consulting		RSH = Research analyst		An Advocate (Advocates champion specific funds to Practitioners for use in portfolios.)	Female	31	8	3	3	3	5	5	4	5
2	OPTIMISM	246	30/09/2020 10:25	9	en	1093963566	30/09/2020 10:09	30/09/2020 10:25	103.23.2.197	Yes	0	0	50	50	0	0	50	50	0	0	50	50	0	0	50	50	0	0	50	50	0	0	50	50	FP = Financial Planning		FP = Financial adviser		A Practitioner (Practitioners have some influence over whether a fund is used or not.)	Male	42	10	2	3	2	4	5	4	3
2	OPTIMISM	247	30/09/2020 10:25	9	en	1579954222	30/09/2020 10:09	30/09/2020 10:25	103.23.2.197	Yes	0	100	0	0	0	100	0	0	0	100	0	0	0	50	0	50	0	100	0	0	0	100	0	0	FP-FO = Financial Planning / Family Office		BUS = Business / Operational role		A Practitioner (Practitioners have some influence over whether a fund is used or not.)	Male	50	25	3	2	4	4	4	4	3
2	OPTIMISM	248	30/09/2020 10:25	9	en	258184384	30/09/2020 10:08	30/09/2020 10:25	124.148.24.62	Yes	0	0	5	95	0	10	10	80	0	25	50	25	0	0	30	70	0	0	30	70	0	0	25	75	FP = Financial Planning		FP = Financial adviser		A Practitioner (Practitioners have some influence over whether a fund is used or not.)	Male	41	19	4	4	2	1	5	5	4
2	OPTIMISM	249	30/09/2020 10:26	9	en	34847291	30/09/2020 10:07	30/09/2020 10:26	101.173.236.207	Yes	0	0	0	100	0	0	0	100	0	0	0	100	0	20	0	80	0	0	0	100	0	0	0	100	FP = Financial Planning		P = Principal of the firm		A Practitioner (Practitioners have some influence over whether a fund is used or not.)	Male	66	40	4	5	2	4	4	4	5
2	OPTIMISM	250	30/09/2020 10:26	9	en	983549669	30/09/2020 10:09	30/09/2020 10:26	203.214.130.66	Yes	0	0	50	50	0	0	0	100	0	0	100	0	0	0	50	50	0	0	50	50	0	0	50	50	FP = Financial Planning		INV = Investment role		A Practitioner (Practitioners have some influence over whether a fund is used or not.)	Male	33	4	3	4	2	3	4	5	4
2	OPTIMISM	251	30/09/2020 10:26	9	en	2129361695	30/09/2020 10:09	30/09/2020 10:26	203.214.132.45	Yes	0	0	25	75	0	0	40	60	0	0	60	40	0	0	10	90	0	0	50	50	0	0	0	100	FP = Financial Planning		P = Principal of the firm		An Advocate (Advocates champion specific funds to Practitioners for use in portfolios.)	Male	58	30	4	5	2	5	5	5	5
2	OPTIMISM	252	30/09/2020 10:26	9	en	1557598020	30/09/2020 10:09	30/09/2020 10:26	121.209.1.25	Yes	0	0	0	100	0	0	0	100	0	0	0	100	0	0	0	100	0	0	0	100	0	0	0	100	FP = Financial Planning		P = Principal of the firm		A Practitioner (Practitioners have some influence over whether a fund is used or not.)	Male	38	15	5	4	2	5	5	5	5
2	OPTIMISM	253	30/09/2020 10:26	9	en	2045424967	30/09/2020 10:07	30/09/2020 10:26	120.147.204.78	Yes	0	30	30	40	0	20	0	80	0	20	30	50	0	30	30	40	0	0	60	40	0	0	50	50	FP = Financial Planning		FP = Financial adviser		A Practitioner (Practitioners have some influence over whether a fund is used or not.)	Male	54	30	2	4	3	4	4	4	3
2	OPTIMISM	254	30/09/2020 10:26	9	en	4531926	30/09/2020 10:08	30/09/2020 10:26	202.125.28.149	Yes	0	0	0	100	0	0	0	100	0	0	0	100	0	0	0	100	0	0	0	100	0	0	0	100	FP = Financial Planning		FP = Financial adviser		An Advocate (Advocates champion specific funds to Practitioners for use in portfolios.)	Female	38	13	5	5	1	2	5	5	4
2	OPTIMISM	255	30/09/2020 10:26	9	en	1913162563	30/09/2020 10:07	30/09/2020 10:26	1.143.218.50	Yes	0	0	50	50	0	0	60	40	0	0	100	0	0	0	50	50	0	0	60	40	0	0	60	40	FP = Financial Planning		FP = Financial adviser		An Advocate (Advocates champion specific funds to Practitioners for use in portfolios.)	Male	38	15	3	4	1	2	4	2	3
2	OPTIMISM	256	30/09/2020 10:27	9	en	1756423446	30/09/2020 10:06	30/09/2020 10:27	101.178.32.143	Yes	0	0	100	0	0	0	100	0	0	0	100	0	0	0	100	0	0	0	100	0	0	0	100	0	FP = Financial Planning		FP = Financial adviser		A Practitioner (Practitioners have some influence over whether a fund is used or not.)	Female	48	14	1	2	3	4	3	4	4
2	OPTIMISM	257	30/09/2020 10:27	9	en	1533961741	30/09/2020 10:08	30/09/2020 10:27	103.23.2.197	Yes	0	50	0	50	0	0	50	50	0	0	100	0	0	0	100	0	0	0	50	50	0	0	50	50	FP = Financial Planning		FP = Financial adviser		A Practitioner (Practitioners have some influence over whether a fund is used or not.)	Male	49	22	2	2	2	4	3	5	4
2	OPTIMISM	258	30/09/2020 10:28	9	en	399527736	30/09/2020 10:08	30/09/2020 10:28	120.21.126.155	Yes	0	0	100	0	0	0	100	0	0	0	100	0	0	0	100	0	0	0	100	0	0	0	100	0	SP-SF = Service Provider/ Super Fund		INV = Investment role		A Practitioner (Practitioners have some influence over whether a fund is used or not.)	Male	41	20	2	2	3	2	5	5	5
2	OPTIMISM	259	30/09/2020 10:28	9	en	1952548143	30/09/2020 10:08	30/09/2020 10:28	49.196.37.144	Yes	0	40	20	40	0	0	20	80	0	50	0	50	0	50	20	30	0	40	30	30	0	0	20	80	FP = Financial Planning		PP = Paraplanner		A Practitioner (Practitioners have some influence over whether a fund is used or not.)	Male	29	3	3	4	2	2	4	4	4
2	OPTIMISM	260	30/09/2020 10:28	9	en	1217277372	30/09/2020 10:11	30/09/2020 10:28	1.143.91.67	Yes	0	0	34	66	0	0	16	84	0	0	75	25	0	0	40	60	0	43	57	0	0	40	10	50	SP-FM = Service Provider/ Funds Management		S&M = Sales & Marketing		A Practitioner (Practitioners have some influence over whether a fund is used or not.)	Male	47	26	3	2	3	1	3	2	2
2	OPTIMISM	261	30/09/2020 10:28	9	en	159308701	30/09/2020 10:07	30/09/2020 10:28	101.165.18.251	Yes	0	50	0	50	0	0	0	100	0	0	50	50	0	0	100	0	0	0	0	100	0	50	0	50	FP = Financial Planning		FP = Financial adviser		Neither	Male	53	19	3	2	4	1	5	4	5
2	OPTIMISM	262	30/09/2020 10:29	9	en	959778230	30/09/2020 10:09	30/09/2020 10:29	1.143.89.214	Yes	0	0	0	100	0	0	0	100	0	100	0	0	0	0	0	100	0	0	0	100	0	0	0	100	FP = Financial Planning		P = Principal of the firm		A Practitioner (Practitioners have some influence over whether a fund is used or not.)	Male	49	30	4	3	2	4	4	5	3
2	OPTIMISM	263	30/09/2020 10:29	9	en	393011924	30/09/2020 10:07	30/09/2020 10:29	175.32.25.71	Yes	0	0	0	100	0	0	0	100	0	0	0	100	0	0	0	100	0	0	0	100	0	0	0	100	FP = Financial Planning		P = Principal of the firm		A Practitioner (Practitioners have some influence over whether a fund is used or not.)	Female	56	20	3	3	2	3	4	4	3
2	OPTIMISM	264	30/09/2020 10:29	9	en	1818781014	30/09/2020 10:08	30/09/2020 10:29	1.143.200.230	Yes	0	33	0	67	0	20	0	80	0	50	0	50	0	40	0	60	0	50	0	50	0	25	0	75	SP-FM-MTM = Service Provider/ Funds Management (Multi-manager)		S&M = Sales & Marketing		An Advocate (Advocates champion specific funds to Practitioners for use in portfolios.)	Male	49	25	4	4	2	4	5	5	3
2	OPTIMISM	265	30/09/2020 10:29	9	en	1097964410	30/09/2020 10:07	30/09/2020 10:29	124.187.236.82	Yes	0	0	0	100	0	0	40	60	0	0	50	50	0	0	0	100	0	0	0	100	0	0	0	100	FP-FO = Financial Planning / Family Office		FP = Financial adviser		A Practitioner (Practitioners have some influence over whether a fund is used or not.)	Male	48	28	3	5	2	4	3	5	4
2	OPTIMISM	266	30/09/2020 10:30	9	en	1841835807	30/09/2020 10:09	30/09/2020 10:30	61.69.83.142	Yes	0	50	50	0	0	0	100	0	0	0	100	0	0	0	100	0	0	0	100	0	0	0	100	0	FP = Financial Planning		FP = Financial adviser		An Advocate (Advocates champion specific funds to Practitioners for use in portfolios.)	Female	34	7	2	3	3	4	5	4	4
2	OPTIMISM	267	30/09/2020 10:30	9	en	478933457	30/09/2020 10:10	30/09/2020 10:30	14.203.174.179	Yes	0	0	100	0	0	0	100	0	0	0	0	100	40	10	40	10	100	0	0	0	0	50	0	50	FP = Financial Planning		FP = Financial adviser		A Practitioner (Practitioners have some influence over whether a fund is used or not.)	Male	65	27	1	5	2	5	5	5	5
2	OPTIMISM	268	30/09/2020 10:30	9	en	1751736824	30/09/2020 10:08	30/09/2020 10:30	121.214.100.178	Yes	0	50	0	50	0	25	0	75	25	25	25	25	50	0	50	0	50	0	50	0	50	0	50	0	SP-PLAT = Service Provider/ Trading platform		INV = Investment role		A Practitioner (Practitioners have some influence over whether a fund is used or not.)	Male	41	17	5	4	3	2	4	5	3
2	OPTIMISM	269	30/09/2020 10:30	9	en	572648455	30/09/2020 10:16	30/09/2020 10:30	110.140.51.210	Yes	0	50	0	50	0	50	0	50	0	50	0	50	0	50	0	50	0	50	0	50	0	50	0	50	FP = Financial Planning		P = Principal of the firm		An Advocate (Advocates champion specific funds to Practitioners for use in portfolios.)	Male	53	33	4	4	1	3	4	5	4
2	OPTIMISM	270	30/09/2020 10:30	9	en	744463771	30/09/2020 10:08	30/09/2020 10:30	14.137.199.248	Yes	0	0	40	60	0	0	40	60	0	0	40	60	0	0	40	60	0	0	40	60	0	0	40	60	FP-FO = Financial Planning / Family Office		P = Principal of the firm		An Advocate (Advocates champion specific funds to Practitioners for use in portfolios.)	Male	60	30	3	2	4	4	2	2	2
2	OPTIMISM	271	30/09/2020 10:30	9	en	1503604685	30/09/2020 10:18	30/09/2020 10:30	124.189.211.207	Yes	0	0	0	100	0	0	0	100	0	0	0	100	0	0	0	100	0	0	0	100	0	0	0	100	FP = Financial Planning		FP = Financial adviser		A Practitioner (Practitioners have some influence over whether a fund is used or not.)	Male	52	23	4	3	2	5	4	5	5
2	OPTIMISM	272	30/09/2020 10:30	9	en	1685033665	30/09/2020 10:08	30/09/2020 10:30	121.200.6.122	Yes	0	20	0	80	0	30	0	70	0	55	0	45	0	30	0	70	0	45	0	55	0	65	0	35	SP-FM = Service Provider/ Funds Management		FP = Financial adviser		A Practitioner (Practitioners have some influence over whether a fund is used or not.)	Female	23	1	3	4	3	5	5	5	4
2	OPTIMISM	273	30/09/2020 10:30	9	en	991660037	30/09/2020 10:07	30/09/2020 10:30	14.200.138.41	Yes	0	0	0	100	0	0	100	0	12	15	15	58	14	24	32	30	10	10	22	58	40	40	10	10	FP = Financial Planning		FP = Financial adviser		An Advocate (Advocates champion specific funds to Practitioners for use in portfolios.)	Male	32	5	3	4	4	4	3	4	4
2	OPTIMISM	274	30/09/2020 10:31	9	en	289771397	30/09/2020 10:12	30/09/2020 10:31	61.68.16.198	Yes	0	0	50	50	0	0	50	50	0	0	100	0	0	0	50	50	0	0	50	50	0	0	50	50	FP = Financial Planning		RSH = Research analyst		Neither	Male	24	1	2	4	1	3	4	5	4
2	OPTIMISM	275	30/09/2020 10:31	9	en	1355785682	30/09/2020 10:17	30/09/2020 10:31	101.167.170.103	Yes	0	0	0	100	0	0	0	100	0	100	0	0	0	50	0	50	0	100	0	0	0	0	0	100	Other	utility	INV = Investment role		A Practitioner (Practitioners have some influence over whether a fund is used or not.)	Male	57	7	2	3	2	2	2	2	3
2	OPTIMISM	276	30/09/2020 10:32	9	en	638732628	30/09/2020 10:10	30/09/2020 10:32	144.139.181.23	Yes	0	0	0	100	0	0	0	100	0	0	0	100	0	0	0	100	0	0	0	100	0	0	0	100	FP = Financial Planning		FP = Financial adviser		A Practitioner (Practitioners have some influence over whether a fund is used or not.)	Male	36	13	4	5	2	2	5	4	4
2	OPTIMISM	277	30/09/2020 10:32	9	en	741042559	30/09/2020 10:16	30/09/2020 10:32	1.152.111.7	Yes	0	10	40	50	0	0	0	100	0	0	50	50	0	0	30	70	0	0	20	80	0	0	10	90	FP-FO = Financial Planning / Family Office		RSH = Research analyst		Neither	Male	27	4	3	4	3	4	3	3	4
2	OPTIMISM	278	30/09/2020 10:34	9	en	137495918	30/09/2020 10:08	30/09/2020 10:34	1.143.122.71	Yes	0	30	0	70	0	30	0	70	20	10	40	30	0	25	0	75	0	20	0	80	15	15	70	0	SP-FM = Service Provider/ Funds Management		S&M = Sales & Marketing		An Advocate (Advocates champion specific funds to Practitioners for use in portfolios.)	Male	43	18	4	3	1	5	5	5	5
2	OPTIMISM	279	30/09/2020 10:35	9	en	646877840	30/09/2020 10:09	30/09/2020 10:35	1.127.107.204	Yes	0	0	0	100	0	0	0	100	0	0	100	0	0	0	0	100	0	100	0	0	0	0	0	100	FP = Financial Planning		RSH = Research analyst		An Advocate (Advocates champion specific funds to Practitioners for use in portfolios.)	Male	35	15	4	4	3	5	5	4	3
2	OPTIMISM	280	30/09/2020 10:35	9	en	392861197	30/09/2020 10:08	30/09/2020 10:35	123.100.144.122	Yes	0	50	0	50	0	50	0	50	0	50	0	50	0	50	0	50	0	50	0	50	0	50	0	50	FP = Financial Planning		P = Principal of the firm		An Advocate (Advocates champion specific funds to Practitioners for use in portfolios.)	Male	71	33	5	5	2	2	5	5	4
2	OPTIMISM	281	30/09/2020 10:35	9	en	495661893	30/09/2020 10:08	30/09/2020 10:35	49.178.14.20	Yes	0	50	0	50	0	40	0	60	0	50	0	50	0	60	0	40	0	70	0	30	0	50	0	50	FP = Financial Planning		P = Principal of the firm		An Advocate (Advocates champion specific funds to Practitioners for use in portfolios.)	Male	56	39	3	4	2	5	5	5	5
2	OPTIMISM	282	30/09/2020 10:36	9	en	183356061	30/09/2020 10:08	30/09/2020 10:36	60.240.20.129	Yes	0	50	50	0	0	0	50	50	0	0	100	0	0	0	100	0	0	0	100	0	0	0	100	0	SP-FM-MTM = Service Provider/ Funds Management (Multi-manager)		INV = Investment role		A Practitioner (Practitioners have some influence over whether a fund is used or not.)	Male	41	19	1	5	3	4	4	5	3
2	OPTIMISM	283	30/09/2020 10:37	9	en	1444827743	30/09/2020 10:12	30/09/2020 10:37	220.240.101.26	Yes	0	0	32	68	0	7	36	57	0	0	37	63	0	1	40	59	0	7	31	62	0	0	39	61	SP-FM = Service Provider/ Funds Management		BUS = Business / Operational role		A Practitioner (Practitioners have some influence over whether a fund is used or not.)	Male	41	20	2	4	2	4	5	4	4
2	OPTIMISM	284	30/09/2020 10:38	9	en	1170881027	30/09/2020 10:14	30/09/2020 10:38	49.255.14.26	Yes	0	0	0	100	0	0	0	100	0	0	100	0	0	0	100	0	0	0	100	0	0	0	100	0	SP-FM = Service Provider/ Funds Management		INV = Investment role		An Advocate (Advocates champion specific funds to Practitioners for use in portfolios.)	Male	48	23	3	3	3	4	4	5	4
2	OPTIMISM	285	30/09/2020 10:38	9	en	1208491206	30/09/2020 10:09	30/09/2020 10:38	123.243.107.85	Yes	0	30	0	70	0	30	0	70	0	0	0	100	0	60	0	40	0	25	0	75	0	25	0	75	FP = Financial Planning		RSH = Research analyst		Neither	Female	32	5	2	2	2	2	5	3	1
2	OPTIMISM	286	30/09/2020 10:38	9	en	282689484	30/09/2020 10:18	30/09/2020 10:38	49.199.211.228	Yes	0	80	10	10	0	0	0	100	0	50	50	0	0	50	0	50	0	75	25	0	0	0	30	70	FP = Financial Planning		P = Principal of the firm		A Practitioner (Practitioners have some influence over whether a fund is used or not.)	Male	35	10	4	5	3	5	5	4	5
2	OPTIMISM	287	30/09/2020 10:39	9	en	1755580286	30/09/2020 10:09	30/09/2020 10:39	27.33.210.186	Yes	0	0	0	100	0	0	0	100	0	0	100	0	0	0	50	50	0	0	50	50	0	0	50	50	FP = Financial Planning		FP = Financial adviser		A Practitioner (Practitioners have some influence over whether a fund is used or not.)	Male	59	30	4	4	1	1	2	5	3
2	OPTIMISM	288	30/09/2020 10:40	9	en	1075551436	30/09/2020 10:17	30/09/2020 10:40	1.144.109.206	Yes	0	20	0	80	0	20	0	80	0	20	0	80	25	15	25	35	0	20	45	35	0	30	0	70	SP-FM = Service Provider/ Funds Management		S&M = Sales & Marketing		An Advocate (Advocates champion specific funds to Practitioners for use in portfolios.)	Male	25	3	4	4	2	2	4	5	3
2	OPTIMISM	289	30/09/2020 10:40	9	en	1051836835	30/09/2020 10:07	30/09/2020 10:40	103.239.76.172	Yes	0	0	0	100	0	0	0	100	0	0	0	100	0	0	0	100	0	0	0	100	0	0	0	100	FP-FO = Financial Planning / Family Office		P = Principal of the firm		A Practitioner (Practitioners have some influence over whether a fund is used or not.)	Female	54	34	5	5	2	5	5	4	4
2	OPTIMISM	290	30/09/2020 10:40	9	en	305627601	30/09/2020 10:07	30/09/2020 10:40	106.68.244.210	Yes	0	0	66	34	0	0	50	50	0	0	50	50	0	0	66	34	0	0	66	34	0	0	50	50	FP = Financial Planning		FP = Financial adviser		A Practitioner (Practitioners have some influence over whether a fund is used or not.)	Male	57	38	2	3	3	1	4	4	4
2	OPTIMISM	291	30/09/2020 10:41	9	en	1839512414	30/09/2020 10:09	30/09/2020 10:41	120.17.234.28	Yes	0	40	0	60	0	0	10	90	0	15	30	55	0	30	0	70	0	40	0	60	0	50	0	50	FP-FO = Financial Planning / Family Office		P = Principal of the firm		A Practitioner (Practitioners have some influence over whether a fund is used or not.)	Male	44	20	3	4	2	2	3	5	4
2	OPTIMISM	292	30/09/2020 10:41	9	en	2133974216	30/09/2020 10:07	30/09/2020 10:41	110.147.136.250	Yes	0	0	0	100	0	0	0	100	0	50	50	0	0	0	0	100	0	0	0	100	0	50	0	50	SP-FM = Service Provider/ Funds Management		S&M = Sales & Marketing		An Advocate (Advocates champion specific funds to Practitioners for use in portfolios.)	Prefer not to answer	0	0	5	5	2	4	4	3	3
2	OPTIMISM	293	30/09/2020 10:45	9	en	1524381168	30/09/2020 10:37	30/09/2020 10:45	49.180.6.157	Yes	0	10	15	75	0	10	15	75	0	10	15	75	0	20	0	80	0	20	0	80	0	20	0	80	FP-FO = Financial Planning / Family Office		INV = Investment role		A Practitioner (Practitioners have some influence over whether a fund is used or not.)	Male	46	23	4	4	3	5	5	5	5
2	OPTIMISM	294	30/09/2020 10:45	9	en	335272116	30/09/2020 10:19	30/09/2020 10:45	14.2.21.130	Yes	0	0	0	100	0	0	0	100	0	0	100	0	0	0	0	100	0	0	0	100	0	0	100	0	FP = Financial Planning		FP = Financial adviser		A Practitioner (Practitioners have some influence over whether a fund is used or not.)	Male	44	17	4	3	1	4	4	4	3
2	OPTIMISM	295	30/09/2020 10:45	9	en	1711896986	30/09/2020 10:09	30/09/2020 10:45	49.180.135.83	Yes	0	0	100	0	0	50	0	50	0	0	50	50	0	0	100	0	0	50	50	0	0	0	100	0	FP = Financial Planning		FP = Financial adviser		A Practitioner (Practitioners have some influence over whether a fund is used or not.)	Male	65	40	4	4	2	5	4	5	5
2	OPTIMISM	296	30/09/2020 10:46	9	en	972418630	30/09/2020 10:09	30/09/2020 10:46	115.70.244.86	Yes	0	50	0	50	0	0	0	100	0	0	100	0	0	50	0	50	0	100	0	0	0	0	0	100	SP-RSH = Service Provider/ Research House / Investment Consulting House		FP = Financial adviser		A Practitioner (Practitioners have some influence over whether a fund is used or not.)	Male	44	20	4	2	4	4	1	1	1
2	OPTIMISM	297	30/09/2020 10:51	9	en	253200548	30/09/2020 10:37	30/09/2020 10:51	80.249.3.205	Yes	0	0	0	100	0	0	0	100	0	0	100	0	0	0	0	100	0	0	0	100	0	0	0	100	FP-FO = Financial Planning / Family Office		INV = Investment role		A Practitioner (Practitioners have some influence over whether a fund is used or not.)	Male	41	20	4	4	1	5	4	5	5
2	OPTIMISM	298	30/09/2020 12:31	9	en	1470946134	30/09/2020 10:28	30/09/2020 12:31	120.154.1.98	Yes	0	0	50	50	0	0	50	50	0	0	100	0	0	0	75	25	0	0	75	25	0	0	75	25	SP-SF = Service Provider/ Super Fund		EXEC = C suite level		A Practitioner (Practitioners have some influence over whether a fund is used or not.)	Male	52	31	3	3	3	4	4	4	3
2	OPTIMISM	299	30/09/2020 12:36	9	en	1759890111	30/09/2020 12:23	30/09/2020 12:36	49.180.18.170	Yes	0	35	0	65	0	0	0	100	0	50	0	50	0	0	0	100	0	25	0	75	0	15	0	85	SP-FM = Service Provider/ Funds Management		S&M = Sales & Marketing		An Advocate (Advocates champion specific funds to Practitioners for use in portfolios.)	Male	44	15	3	4	4	5	5	5	5
2	OPTIMISM	300	30/09/2020 13:28	9	en	838023066	30/09/2020 13:09	30/09/2020 13:28	58.171.68.155	Yes	0	40	0	60	0	40	0	60	0	30	40	30	0	30	40	30	0	40	30	30	0	30	40	30	FP = Financial Planning		P = Principal of the firm		A Practitioner (Practitioners have some influence over whether a fund is used or not.)	Male	54	23	4	4	4	4	5	4	4
2	OPTIMISM	301	30/09/2020 13:36	9	en	2020380036	30/09/2020 13:07	30/09/2020 13:36	14.137.13.235	Yes	0	0	0	100	0	0	0	100	0	0	0	100	0	0	0	100	0	30	0	70	0	0	0	100	FP = Financial Planning		P = Principal of the firm		An Advocate (Advocates champion specific funds to Practitioners for use in portfolios.)	Male	54	31	3	5	2	4	4	5	2
2	OPTIMISM	302	30/09/2020 13:59	9	en	1563900146	30/09/2020 13:35	30/09/2020 13:59	34.99.13.121	Yes	0	0	100	0	0	0	100	0	0	0	100	0	0	0	100	0	0	0	100	0	0	0	100	0	SP-CO = Service Provider/ Consulting		IC = Investment Consultant		A Practitioner (Practitioners have some influence over whether a fund is used or not.)	Male	50	26	3	4	3	4	4	5	5
2	OPTIMISM	303	30/09/2020 15:57	9	en	1788579367	30/09/2020 10:33	30/09/2020 15:57	137.147.98.150	Yes	0	50	0	50	0	0	0	100	0	50	0	50	40	10	40	10	0	90	10	0	0	50	0	50	Other	Investment linked Insurance - Asset manager	INV = Investment role		A Practitioner (Practitioners have some influence over whether a fund is used or not.)	Male	33	12	4	4	2	1	5	5	4
2	OPTIMISM	304	30/09/2020 15:59	9	en	1151208819	30/09/2020 15:15	30/09/2020 15:59	180.222.2.172	Yes	0	0	0	100	0	0	0	100	0	0	50	50	0	0	0	100	0	0	0	100	0	0	0	100	FP-FO = Financial Planning / Family Office		FP = Financial adviser		A Practitioner (Practitioners have some influence over whether a fund is used or not.)	Male	48	25	3	3	2	5	4	5	4
2	OPTIMISM	305		8	en	288652893	30/09/2020 10:07	30/09/2020 10:16	203.219.93.202	Yes	0	0	0	100	0	0	0	100	0	0	0	100	0	0	0	100	0	0	0	100	0	0	0	100	FP = Financial Planning		FP = Financial adviser		A Practitioner (Practitioners have some influence over whether a fund is used or not.)	Male	62	30	3	2	3	5	4	3	3
2	OPTIMISM	306		5	en	200305936	30/09/2020 10:18	30/09/2020 10:39	120.18.181.42	Yes	0	30	10	60	0	25	0	75	0	40	10	50	0	25	0	75	0	25	25	50	0	54	0	56
2	OPTIMISM	307		5	en	352898333	30/09/2020 12:25	30/09/2020 12:33	1.127.109.118	Yes	0	0	0	100	0	0	0	100	0	0	0	100	0	0	0	100	0	0	0	100
2	OPTIMISM	308	30/09/2020 10:22	9	en	333687977	30/09/2020 10:07	30/09/2020 10:22	202.91.207.137	Yes	0	50	0	50	5	20	0	75	0	50	20	30	17	3	50	30	15	5	50	30	7	13	40	40	FP = Financial Planning		FP = Financial adviser		A Practitioner (Practitioners have some influence over whether a fund is used or not.)	Male	41	21	2	3	3	2	4	5	4
2	OPTIMISM	309	30/09/2020 10:20	9	en	148306689	30/09/2020 10:07	30/09/2020 10:20	137.147.174.90	Yes	0	25	0	75	10	10	0	80	35	15	35	15	25	0	50	25	50	0	50	0	30	0	70	0	SP-FM-MTM = Service Provider/ Funds Management (Multi-manager)		RSH = Research analyst		A Practitioner (Practitioners have some influence over whether a fund is used or not.)	Male	51	25	2	4	1	5	4	4	4
2	OPTIMISM	310	30/09/2020 10:22	9	en	934338983	30/09/2020 10:09	30/09/2020 10:22	144.139.57.213	Yes	0	35	0	65	10	20	10	60	10	20	20	50	0	30	0	70	0	25	0	75	0	40	0	60	FP = Financial Planning		P = Principal of the firm		A Practitioner (Practitioners have some influence over whether a fund is used or not.)	Male	59	22	4	5	2	5	5	5	4
2	OPTIMISM	311	30/09/2020 10:23	9	en	1326874220	30/09/2020 10:07	30/09/2020 10:23	123.208.78.159	Yes	0	35	25	40	15	40	20	25	25	30	15	30	0	60	0	40	0	50	10	40	10	40	10	40	SP-RSH = Service Provider/ Research House / Investment Consulting House		S&M = Sales & Marketing		Neither	Female	38	10	4	4	3	5	5	3	5
2	OPTIMISM	312	30/09/2020 10:29	9	en	814544101	30/09/2020 10:09	30/09/2020 10:29	1.143.91.193	Yes	0	50	0	50	15	0	15	70	20	30	20	30	20	25	20	35	10	40	10	40	10	30	15	45	FP = Financial Planning		P = Principal of the firm		A Practitioner (Practitioners have some influence over whether a fund is used or not.)	Male	41	17	4	4	2	4	4	4	5
2	OPTIMISM	313	30/09/2020 10:44	9	en	218048382	30/09/2020 10:09	30/09/2020 10:44	60.224.245.25	Yes	0	0	10	90	15	0	15	70	15	35	20	30	0	0	25	75	10	20	20	50	15	15	20	50	FP = Financial Planning		Other		A Practitioner (Practitioners have some influence over whether a fund is used or not.)	Female	58	38	4	5	2	2	5	4	3
2	OPTIMISM	314	30/09/2020 10:21	9	en	190290476	30/09/2020 10:08	30/09/2020 10:21	49.183.154.155	Yes	0	60	0	40	20	20	20	40	60	0	40	0	0	50	25	25	25	25	25	25	40	40	20	0	FP = Financial Planning		P = Principal of the firm		A Practitioner (Practitioners have some influence over whether a fund is used or not.)	Female	41	20	5	4	2	2	5	5	4
2	OPTIMISM	315	30/09/2020 10:28	9	en	1975558850	30/09/2020 10:11	30/09/2020 10:28	139.218.117.210	Yes	0	50	50	0	20	10	10	60	15	50	20	15	0	20	60	20	0	50	50	0	0	50	35	15	FP = Financial Planning		FP = Financial adviser		Neither	Male	33	4	4	4	2	3	4	4	3
2	OPTIMISM	316	30/09/2020 10:32	9	en	1045008059	30/09/2020 10:07	30/09/2020 10:32	14.2.99.5	Yes	0	30	0	70	20	0	0	80	0	20	0	80	0	30	0	70	0	0	50	50	0	20	0	80	SP-FM = Service Provider/ Funds Management		INV = Investment role		An Advocate (Advocates champion specific funds to Practitioners for use in portfolios.)	Female	32	12	2	3	3	2	4	4	4
2	OPTIMISM	317	30/09/2020 10:17	9	en	320143098	30/09/2020 10:07	30/09/2020 10:17	45.118.66.54	Yes	0	0	75	25	25	25	25	25	50	50	0	0	0	0	0	100	0	0	100	0	0	0	50	50	FP = Financial Planning		P = Principal of the firm		An Advocate (Advocates champion specific funds to Practitioners for use in portfolios.)	Male	59	25	1	5	1	4	4	5	3
2	OPTIMISM	318	30/09/2020 10:20	9	en	1644923058	30/09/2020 10:10	30/09/2020 10:20	1.124.108.162	Yes	0	0	0	100	25	25	25	25	0	0	50	50	10	10	40	40	10	30	30	30	25	25	40	10	FP = Financial Planning		FP = Financial adviser		Neither	Male	44	20	4	4	2	2	3	5	3
2	OPTIMISM	319	30/09/2020 10:23	9	en	106627928	30/09/2020 10:09	30/09/2020 10:23	54.66.191.164	Yes	0	0	0	100	25	25	25	25	10	80	10	0	20	50	20	10	65	0	0	35	10	30	10	50	FP = Financial Planning		INV = Investment role		A Practitioner (Practitioners have some influence over whether a fund is used or not.)	Female	35	10	4	4	1	5	5	4	4
2	OPTIMISM	320	30/09/2020 10:23	9	en	1904939857	30/09/2020 10:08	30/09/2020 10:23	14.203.0.158	Yes	0	40	30	30	25	20	20	35	0	0	50	50	25	20	25	30	10	30	30	30	25	25	25	25	FP = Financial Planning		P = Principal of the firm		A Practitioner (Practitioners have some influence over whether a fund is used or not.)	Male	70	30	4	4	2	4	2	5	5
2	OPTIMISM	321	30/09/2020 10:33	9	en	1891356608	30/09/2020 10:08	30/09/2020 10:33	49.196.169.52	Yes	0	20	30	50	25	10	25	40	20	20	30	30	30	10	30	30	20	30	30	20	15	30	25	30	FP = Financial Planning		INV = Investment role		Neither	Male	27	3	2	2	4	4	4	4	4
2	OPTIMISM	322	30/09/2020 10:15	9	en	1824088873	30/09/2020 10:07	30/09/2020 10:15	121.200.7.14	Yes	0	0	0	100	40	0	0	60	0	0	80	20	0	20	0	80	0	0	99	1	30	30	40	0	FP = Financial Planning		P = Principal of the firm		A Practitioner (Practitioners have some influence over whether a fund is used or not.)	Male	36	12	4	4	1	4	5	5	4
2	OPTIMISM	323	30/09/2020 10:27	9	en	1515773055	30/09/2020 10:09	30/09/2020 10:27	193.82.236.28	Yes	0	100	0	0	44	56	0	0	0	0	0	100	0	25	0	75	5	11	25	59	25	25	25	25	SP-FM = Service Provider/ Funds Management		S&M = Sales & Marketing		An Advocate (Advocates champion specific funds to Practitioners for use in portfolios.)	Male	34	8	3	4	2	1	5	2	3
2	OPTIMISM	324	30/09/2020 10:16	9	en	1721797198	30/09/2020 10:07	30/09/2020 10:16	59.102.111.43	Yes	0	0	0	100	50	50	0	0	25	25	25	25	0	0	100	0	50	0	50	0	20	20	20	40	FP = Financial Planning		FP = Financial adviser		An Advocate (Advocates champion specific funds to Practitioners for use in portfolios.)	Male	43	12	4	4	4	5	5	4	4
2	OPTIMISM	325	30/09/2020 10:29	9	en	1483495472	30/09/2020 10:09	30/09/2020 10:29	1.143.88.131	Yes	0	50	0	50	50	0	0	50	0	50	0	50	50	0	50	0	0	50	50	0	50	0	50	0	FP = Financial Planning		INV = Investment role		A Practitioner (Practitioners have some influence over whether a fund is used or not.)	Male	43	21	4	5	2	5	4	5	5
2	OPTIMISM	326		5	en	1742725022	30/09/2020 10:09	30/09/2020 10:27	49.184.194.127	Yes	0	0	100	0					0	100	0	0	100	0	0	0
2	OPTIMISM	327	30/09/2020 10:18	9	en	91605977	30/09/2020 10:07	30/09/2020 10:18	122.148.148.2	Yes	5	10	25	60	0	0	20	80	0	0	0	100	25	25	25	25	20	20	30	30	0	0	100	0	FP = Financial Planning		BUS = Business / Operational role		An Advocate (Advocates champion specific funds to Practitioners for use in portfolios.)	Male	45	12	4	5	1	2	4	5	3
2	OPTIMISM	328	30/09/2020 10:30	9	en	1083901877	30/09/2020 10:09	30/09/2020 10:30	1.124.105.86	Yes	5	35	55	5	0	5	15	80	10	50	30	10	50	0	0	50	10	20	10	60	35	0	0	65	FP-FO = Financial Planning / Family Office		RSH = Research analyst		Neither	Male	26	2	3	5	2	5	5	5	3
2	OPTIMISM	329	30/09/2020 10:31	9	en	2141949892	30/09/2020 10:07	30/09/2020 10:31	1.159.4.200	Yes	5	40	20	35	0	20	0	80	0	30	0	70	15	20	30	35	0	50	0	50	0	30	0	70	FP = Financial Planning		P = Principal of the firm		A Practitioner (Practitioners have some influence over whether a fund is used or not.)	Male	53	30	4	4	1	2	3	4	4
2	OPTIMISM	330	30/09/2020 10:15	9	en	1711275202	30/09/2020 10:08	30/09/2020 10:15	49.178.55.117	Yes	5	30	0	65	5	30	0	65	5	30	0	65	5	30	0	65	5	30	0	65	5	30	0	65	FP-FO = Financial Planning / Family Office		IC = Investment Consultant		An Advocate (Advocates champion specific funds to Practitioners for use in portfolios.)	Male	33	14	2	3	3	4	4	5	3
2	OPTIMISM	331	30/09/2020 10:27	9	en	1124554772	30/09/2020 10:07	30/09/2020 10:27	1.143.56.160	Yes	5	0	5	90	5	0	20	75	15	5	30	50	5	10	10	75	5	10	10	75	5	15	20	60	FP = Financial Planning		P = Principal of the firm		A Practitioner (Practitioners have some influence over whether a fund is used or not.)	Male	50	20	4	5	1	2	4	4	4
2	OPTIMISM	332	30/09/2020 10:26	9	en	137289328	30/09/2020 10:07	30/09/2020 10:26	203.45.57.20	Yes	5	45	5	45	10	36	20	34	10	40	20	30	30	20	15	35	15	35	20	30	15	20	40	25	FP = Financial Planning		P = Principal of the firm		A Practitioner (Practitioners have some influence over whether a fund is used or not.)	Male	60	40	3	5	1	4	4	4	4
2	OPTIMISM	333	30/09/2020 10:29	9	en	1050893728	30/09/2020 10:08	30/09/2020 10:29	120.18.117.247	Yes	5	35	5	55	30	20	30	20	30	0	70	0	0	60	30	10	20	15	50	15	15	25	40	20	FP-FO = Financial Planning / Family Office		FP = Financial adviser		A Practitioner (Practitioners have some influence over whether a fund is used or not.)	Male	40	12	5	5	4	3	5	5	4
2	OPTIMISM	334	30/09/2020 10:18	9	en	789478713	30/09/2020 10:07	30/09/2020 10:18	60.240.244.71	Yes	10	40	10	40	0	20	15	65	25	25	25	25	0	50	0	50	0	0	0	100	50	0	50	0	FP = Financial Planning		P = Principal of the firm		An Advocate (Advocates champion specific funds to Practitioners for use in portfolios.)	Male	38	13	4	3	2	5	5	5	4
2	OPTIMISM	335	30/09/2020 10:30	9	en	1893782514	30/09/2020 10:07	30/09/2020 10:30	220.253.27.55	Yes	10	0	70	20	0	0	75	25	10	0	90	0	10	0	60	30	0	0	65	35	0	0	60	40	FP = Financial Planning		FP = Financial adviser		A Practitioner (Practitioners have some influence over whether a fund is used or not.)	Male	54	28	2	3	3	2	4	5	3
2	OPTIMISM	336	30/09/2020 10:21	9	en	1124380790	30/09/2020 10:07	30/09/2020 10:21	203.219.93.202	Yes	10	40	10	40	10	40	10	40	20	30	20	30	25	25	25	25	20	30	30	20	20	30	20	30	FP = Financial Planning		P = Principal of the firm		An Advocate (Advocates champion specific funds to Practitioners for use in portfolios.)	Male	37	15	2	4	3	3	4	4	3
2	OPTIMISM	337	30/09/2020 10:23	9	en	827134122	30/09/2020 10:07	30/09/2020 10:23	49.195.129.101	Yes	10	40	10	40	10	35	10	45	15	35	15	35	25	25	25	25	25	25	25	25	20	30	20	30	FP = Financial Planning		FP = Financial adviser		A Practitioner (Practitioners have some influence over whether a fund is used or not.)	Male	35	14	3	4	3	2	4	5	3
2	OPTIMISM	338	30/09/2020 10:26	9	en	1146501878	30/09/2020 10:08	30/09/2020 10:26	1.136.110.3	Yes	10	10	50	30	10	0	45	45	20	0	65	15	5	5	60	30	10	10	40	40	10	10	50	30	FP = Financial Planning		FP = Financial adviser		Neither	Female	35	6	3	3	2	4	4	4	3
2	OPTIMISM	339	30/09/2020 10:28	9	en	1357887065	30/09/2020 10:07	30/09/2020 10:28	103.137.15.28	Yes	10	20	10	60	10	20	10	60	25	25	25	25	0	40	0	60	10	40	10	40	10	60	10	20	FP = Financial Planning		P = Principal of the firm		A Practitioner (Practitioners have some influence over whether a fund is used or not.)	Male	62	20	3	4	2	4	5	5	5
2	OPTIMISM	340	30/09/2020 10:31	9	en	1375670556	30/09/2020 10:07	30/09/2020 10:31	60.240.64.156	Yes	10	30	30	30	10	20	20	50	0	40	30	30	0	50	0	50	0	30	30	40	10	30	30	30	FP = Financial Planning		FP = Financial adviser		A Practitioner (Practitioners have some influence over whether a fund is used or not.)	Male	47	19	3	4	3	4	5	5	3
2	OPTIMISM	341	30/09/2020 10:35	9	en	1949305351	30/09/2020 10:08	30/09/2020 10:35	149.167.131.37	Yes	10	30	12	48	10	27	17	46	9	26	25	40	18	22	15	45	10	30	25	35	14	26	16	44	FP = Financial Planning		FP = Financial adviser		A Practitioner (Practitioners have some influence over whether a fund is used or not.)	Male	28	5	2	4	2	2	4	4	4
2	OPTIMISM	342		8	en	1838082012	30/09/2020 10:08	30/09/2020 10:28	42.241.194.20	Yes	10	0	60	30	10	0	60	30	10	0	60	30	10	0	60	30	10	0	60	30	10	0	60	30	SP-FM-MTM = Service Provider/ Funds Management (Multi-manager)		INV = Investment role		A Practitioner (Practitioners have some influence over whether a fund is used or not.)	Male	27	5	4	4	2
2	OPTIMISM	343	30/09/2020 10:18	9	en	1460651665	30/09/2020 10:07	30/09/2020 10:18	106.71.122.120	Yes	10	5	50	35	15	25	25	35	8	12	30	50	5	10	25	60	10	10	40	40	12	8	50	30	FP = Financial Planning		Other		A Practitioner (Practitioners have some influence over whether a fund is used or not.)	Male	40	20	3	3	2	3	3	4	3
2	OPTIMISM	344	30/09/2020 10:35	9	en	1874356940	30/09/2020 10:07	30/09/2020 10:35	49.180.126.113	Yes	10	40	10	40	20	20	20	40	25	25	25	25	30	20	30	20	30	20	30	20	30	20	30	20	SP-CO = Service Provider/ Consulting		RSH = Research analyst		An Advocate (Advocates champion specific funds to Practitioners for use in portfolios.)	Male	24	2	2	3	2	4	3	4	4
2	OPTIMISM	345	30/09/2020 10:26	9	en	1392020996	30/09/2020 10:08	30/09/2020 10:26	220.245.58.220	Yes	10	40	10	40	30	0	0	70	20	30	20	30	25	25	25	25	30	0	70	0	40	10	40	10	FP = Financial Planning		RSH = Research analyst		A Practitioner (Practitioners have some influence over whether a fund is used or not.)	Male	31	8	3	3	2	4	5	4	4
2	OPTIMISM	346	30/09/2020 10:34	9	en	1349780876	30/09/2020 10:10	30/09/2020 10:34	101.173.211.35	Yes	12	8	40	40	15	0	45	40	30	0	70	0	20	0	45	35	20	0	45	35	20	0	43	37	FP = Financial Planning		P = Principal of the firm		A Practitioner (Practitioners have some influence over whether a fund is used or not.)	Male	58	31	4	5	2	1	4	4	3
2	OPTIMISM	347	30/09/2020 11:32	9	en	1934694973	30/09/2020 11:02	30/09/2020 11:32	1.132.108.131	Yes	15	20	45	20	0	10	25	65	10	20	45	25	5	35	40	20	0	25	25	50	10	15	25	50	FP = Financial Planning		FP = Financial adviser		A Practitioner (Practitioners have some influence over whether a fund is used or not.)	Male	33	10	4	4	2	4	4	3	2
2	OPTIMISM	348	30/09/2020 10:40	9	en	402326375	30/09/2020 10:16	30/09/2020 10:40	42.241.194.20	Yes	15	0	75	10	10	0	45	45	15	0	40	45	15	0	85	0	10	0	90	0	10	0	90	0	SP-FM-MTM = Service Provider/ Funds Management (Multi-manager)		S&M = Sales & Marketing		A Practitioner (Practitioners have some influence over whether a fund is used or not.)	Male	27	5	4	4	2	4	3	4	4
2	OPTIMISM	349	30/09/2020 10:16	9	en	762156989	30/09/2020 10:07	30/09/2020 10:16	180.222.160.133	Yes	15	35	15	35	15	35	15	35	15	35	15	35	15	35	15	35	15	35	15	35	15	35	15	35	SP-FM = Service Provider/ Funds Management		BUS = Business / Operational role		An Advocate (Advocates champion specific funds to Practitioners for use in portfolios.)	Male	49	32	3	4	4	4	4	4	2
2	OPTIMISM	350	30/09/2020 10:26	9	en	1348508179	30/09/2020 10:07	30/09/2020 10:26	139.168.176.164	Yes	15	15	20	50	15	15	20	50	15	15	50	20	15	15	20	50	15	15	50	20	15	15	20	50	FP = Financial Planning		P = Principal of the firm		Neither	Male	62	30	3	4	1	3	4	4	4
2	OPTIMISM	351	30/09/2020 10:26	9	en	377511607	30/09/2020 10:08	30/09/2020 10:26	1.143.120.37	Yes	15	30	15	40	15	40	15	30	15	15	30	40	10	10	40	40	10	60	10	20	10	50	10	30	SP-FM = Service Provider/ Funds Management		Other		An Advocate (Advocates champion specific funds to Practitioners for use in portfolios.)	Male	33	8	2	3	2	4	5	4	4
2	OPTIMISM	352	30/09/2020 10:20	9	en	1458366650	30/09/2020 10:07	30/09/2020 10:20	61.69.4.46	Yes	15	30	30	25	20	20	30	30	20	25	25	30	10	30	30	30	25	25	25	25	20	20	30	30	FP-FO = Financial Planning / Family Office		P = Principal of the firm		A Practitioner (Practitioners have some influence over whether a fund is used or not.)	Male	47	27	3	4	2	4	3	4	3
2	OPTIMISM	353	30/09/2020 10:27	9	en	1176158709	30/09/2020 10:09	30/09/2020 10:27	61.69.254.2	Yes	15	35	15	35	20	25	30	25	0	0	50	50	25	25	25	25	0	50	0	50	0	50	0	50	FP = Financial Planning		FP = Financial adviser		A Practitioner (Practitioners have some influence over whether a fund is used or not.)	Female	54	23	5	4	1	3	4	5	4
2	OPTIMISM	354	30/09/2020 10:31	9	en	366369023	30/09/2020 10:09	30/09/2020 10:31	210.8.33.242	Yes	19	22	28	31	19	22	28	31	30	20	30	20	17	35	18	30	20	30	20	30	19	21	28	32	FP = Financial Planning		Other	Implementation	A Practitioner (Practitioners have some influence over whether a fund is used or not.)	Male	36	5	3	4	3	3	4	4	5
2	OPTIMISM	355	30/09/2020 10:37	9	en	999433148	30/09/2020 10:07	30/09/2020 10:37	60.224.113.103	Yes	20	0	40	40	0	20	30	50	20	0	35	45	20	0	50	30	20	0	60	20	20	0	55	25	FP = Financial Planning		P = Principal of the firm		A Practitioner (Practitioners have some influence over whether a fund is used or not.)	Male	57	35	3	5	1	3	3	4	4
2	OPTIMISM	356	30/09/2020 10:25	9	en	1270694107	30/09/2020 10:07	30/09/2020 10:25	49.178.65.253	Yes	20	20	30	30	10	20	0	70	10	20	30	40	15	15	0	70	10	20	20	50	10	30	25	35	FP = Financial Planning		P = Principal of the firm		A Practitioner (Practitioners have some influence over whether a fund is used or not.)	Male	54	37	3	3	2	4	4	5	4
2	OPTIMISM	357	30/09/2020 10:35	9	en	594236911	30/09/2020 10:21	30/09/2020 10:35	124.148.235.223	Yes	20	20	20	40	10	30	20	40	5	5	10	80	25	25	25	25	5	40	20	35	0	0	30	70	FP = Financial Planning		FP = Financial adviser		A Practitioner (Practitioners have some influence over whether a fund is used or not.)	Female	56	36	2	2	2	3	5	3	4
2	OPTIMISM	358	30/09/2020 10:25	9	en	701877591	30/09/2020 10:09	30/09/2020 10:25	49.184.7.105	Yes	20	10	40	30	15	25	15	45	25	25	25	25	10	10	50	30	0	0	70	30	10	20	30	40	SP-FM = Service Provider/ Funds Management		S&M = Sales & Marketing		An Advocate (Advocates champion specific funds to Practitioners for use in portfolios.)	Male	30	6	3	3	2	4	2	3	5
2	OPTIMISM	359	30/09/2020 10:27	9	en	1938832049	30/09/2020 10:08	30/09/2020 10:27	1.143.153.49	Yes	20	20	30	30	15	20	30	35	20	20	40	20	15	16	34	35	20	20	35	25	20	20	35	25	FP = Financial Planning		FP = Financial adviser		A Practitioner (Practitioners have some influence over whether a fund is used or not.)	Male	34	14	3	4	1	2	4	5	3
2	OPTIMISM	360	30/09/2020 10:20	9	en	230746468	30/09/2020 10:08	30/09/2020 10:20	1.143.137.23	Yes	20	30	20	30	20	30	20	30	20	30	20	30	20	30	20	30	20	30	20	30	20	30	20	30	FP = Financial Planning		P = Principal of the firm		A Practitioner (Practitioners have some influence over whether a fund is used or not.)	Male	47	20	5	5	2	3	5	4	4
2	OPTIMISM	361	30/09/2020 10:21	9	en	1016465009	30/09/2020 10:08	30/09/2020 10:21	1.143.169.240	Yes	20	30	20	30	20	20	40	20	20	20	20	40	0	0	50	50	20	20	30	30	25	10	50	15	FP-FO = Financial Planning / Family Office		RSH = Research analyst		A Practitioner (Practitioners have some influence over whether a fund is used or not.)	Male	44	22	3	3	3	2	3	5	4
2	OPTIMISM	362	30/09/2020 10:34	9	en	163597301	30/09/2020 10:23	30/09/2020 10:34	1.143.123.121	Yes	20	20	20	40	20	20	20	40	20	20	20	40	20	20	30	30	20	20	30	30	20	20	30	30	FP = Financial Planning		P = Principal of the firm		A Practitioner (Practitioners have some influence over whether a fund is used or not.)	Male	55	20	2	4	2	3	3	4	3
2	OPTIMISM	363	30/09/2020 10:39	9	en	554021802	30/09/2020 10:08	30/09/2020 10:39	101.166.144.88	Yes	20	40	15	25	20	40	15	25	20	40	15	25	20	40	15	25	20	40	15	25	20	40	15	25	FP = Financial Planning		INV = Investment role		An Advocate (Advocates champion specific funds to Practitioners for use in portfolios.)	Male	36	15	4	4	3	2	4	5	4
2	OPTIMISM	364	30/09/2020 10:24	9	en	929903870	30/09/2020 10:09	30/09/2020 10:24	1.143.91.78	Yes	20	30	20	30	35	0	35	30	50	0	50	0	30	20	30	20	30	20	30	20	30	20	30	20	FP = Financial Planning		INV = Investment role		A Practitioner (Practitioners have some influence over whether a fund is used or not.)	Male	27	5	3	3	3	4	5	5	4
2	OPTIMISM	365	30/09/2020 10:24	9	en	76560865	30/09/2020 10:07	30/09/2020 10:24	121.200.6.109	Yes	20	45	10	25	45	25	0	30	40	35	25	0	45	30	25	0	45	30	18	7	15	35	40	10	Other	Investment platform	RSH = Research analyst		Neither	Male	25	5	2	3	4	4	3	4	2
2	OPTIMISM	366	30/09/2020 10:18	9	en	771361086	30/09/2020 10:07	30/09/2020 10:18	118.102.88.242	Yes	25	0	25	50	0	25	25	50	25	0	25	50	25	0	50	25	25	0	25	50	25	0	25	50	Other	Researchers	IC = Investment Consultant		A Practitioner (Practitioners have some influence over whether a fund is used or not.)	Female	41	15	3	2	4	2	5	5	4
2	OPTIMISM	367	30/09/2020 10:21	9	en	1135153661	30/09/2020 10:06	30/09/2020 10:21	203.37.98.66	Yes	25	25	25	25	0	0	0	100	50	0	50	0	0	50	0	50	25	50	0	25	25	50	0	25	SP-FM = Service Provider/ Funds Management		S&M = Sales & Marketing		An Advocate (Advocates champion specific funds to Practitioners for use in portfolios.)	Male	41	22	4	4	3	2	5	4	3
2	OPTIMISM	368	30/09/2020 10:23	9	en	1615280853	30/09/2020 10:08	30/09/2020 10:23	1.159.55.90	Yes	25	0	25	50	0	25	25	50	50	50	0	0	25	25	25	25	25	50	25	0	25	50	25	0	FP = Financial Planning		FP = Financial adviser		A Practitioner (Practitioners have some influence over whether a fund is used or not.)	Male	48	22	3	3	2	4	4	5	4
2	OPTIMISM	369	30/09/2020 10:26	9	en	1684694299	30/09/2020 10:08	30/09/2020 10:26	1.143.89.212	Yes	25	0	0	75	0	0	0	100	0	0	100	0	0	0	40	60	20	0	30	50	50	0	0	50	SP-CO = Service Provider/ Consulting		IC = Investment Consultant		An Advocate (Advocates champion specific funds to Practitioners for use in portfolios.)	Female	30	8	3	2	1	4	5	5	4
2	OPTIMISM	370	30/09/2020 13:39	9	en	936745798	30/09/2020 13:17	30/09/2020 13:39	210.18.213.89	Yes	25	25	25	25	0	30	0	70	20	20	20	40	0	25	0	75	0	20	0	80	0	30	0	70	FP-FO = Financial Planning / Family Office		P = Principal of the firm		A Practitioner (Practitioners have some influence over whether a fund is used or not.)	Male	48	29	4	5	1	4	4	5	5
2	OPTIMISM	371	30/09/2020 10:38	9	en	1103662006	30/09/2020 10:09	30/09/2020 10:38	110.174.125.193	Yes	25	10	30	35	5	10	60	25	10	30	50	10	25	25	35	15	10	10	50	30	20	30	25	25	FP = Financial Planning		P = Principal of the firm		A Practitioner (Practitioners have some influence over whether a fund is used or not.)	Male	47	23	3	4	1	4	4	5	4
2	OPTIMISM	372	30/09/2020 10:16	9	en	1698764032	30/09/2020 10:07	30/09/2020 10:16	203.206.128.241	Yes	25	25	25	25	25	25	25	25	25	25	25	25	25	25	25	25	25	25	25	25	25	25	25	25	FP = Financial Planning		P = Principal of the firm		A Practitioner (Practitioners have some influence over whether a fund is used or not.)	Male	43	20	4	4	3	3	4	4	3
2	OPTIMISM	373	30/09/2020 10:46	9	en	523848062	30/09/2020 10:09	30/09/2020 10:46	125.161.137.141	Yes	25	25	25	25	25	25	25	25	25	25	25	25	25	25	25	25	25	25	25	25	25	25	25	25	FP = Financial Planning		PP = Paraplanner		An Advocate (Advocates champion specific funds to Practitioners for use in portfolios.)	Male	30	6	5	3	3	3	3	5	3
2	OPTIMISM	374	30/09/2020 10:51	9	en	1395101522	30/09/2020 10:32	30/09/2020 10:51	59.102.84.42	Yes	25	25	25	25	25	25	25	25	25	25	25	25	25	25	25	25	25	25	25	25	25	25	25	25	FP-FO = Financial Planning / Family Office		FP = Financial adviser		An Advocate (Advocates champion specific funds to Practitioners for use in portfolios.)	Male	27	6	4	4	3	3	3	3	3
2	OPTIMISM	375	30/09/2020 12:31	9	en	1329728165	30/09/2020 12:26	30/09/2020 12:31	59.102.84.42	Yes	25	25	25	25	25	25	25	25	25	25	25	25	25	25	25	25	25	25	25	25	25	25	25	25	FP-FO = Financial Planning / Family Office		FP = Financial adviser		An Advocate (Advocates champion specific funds to Practitioners for use in portfolios.)	Male	27	7	4	3	3	3	3	3	3
2	OPTIMISM	376	30/09/2020 13:39	9	en	1060608698	30/09/2020 13:25	30/09/2020 13:39	125.161.137.141	Yes	25	25	25	25	25	25	25	25	25	25	25	25	25	25	25	25	25	25	25	25	25	25	25	25	FP = Financial Planning		PP = Paraplanner		Neither	Male	30	6	5	3	3	3	3	5	3
2	OPTIMISM	377	30/09/2020 10:25	9	en	280407959	30/09/2020 10:08	30/09/2020 10:25	120.17.14.35	Yes	25	50	0	25	30	0	0	70	35	65	0	0	0	0	100	0	30	55	15	0	0	50	50	0	SP-RSH = Service Provider/ Research House / Investment Consulting House		IC = Investment Consultant		An Advocate (Advocates champion specific funds to Practitioners for use in portfolios.)	Female	23	3	3	4	2	2	4	5	4
2	OPTIMISM	378	30/09/2020 10:27	9	en	1299752802	30/09/2020 10:12	30/09/2020 10:27	203.54.139.62	Yes	25	25	25	25	30	20	30	20	20	15	40	25	20	20	30	30	30	20	40	10	30	20	30	20	SP-FM = Service Provider/ Funds Management		BUS = Business / Operational role		An Advocate (Advocates champion specific funds to Practitioners for use in portfolios.)	Male	41	15	2	2	3	4	5	3	3
2	OPTIMISM	379		5	en	126816419	30/09/2020 10:19	30/09/2020 10:36	120.16.146.217	Yes	25	25	25	25	30	50	10	10	15	30	35	40	10	40	20	30	10	20	20	50	20	20	20	40
2	OPTIMISM	380	30/09/2020 10:24	9	en	1170788938	30/09/2020 10:07	30/09/2020 10:24	1.143.120.53	Yes	30	40	15	15	10	50	20	20	20	40	20	20	30	20	20	30	10	20	20	50	15	20	20	45	FP = Financial Planning		P = Principal of the firm		Neither	Female	54	30	4	4	3	3	4	4	4
2	OPTIMISM	381	30/09/2020 10:27	9	en	117898355	30/09/2020 10:08	30/09/2020 10:27	49.180.120.83	Yes	40	0	60	0	0	0	33	67	50	0	0	50	0	0	0	100	0	50	50	0	0	0	45	55	Other		Other		Neither	Prefer not to answer	50	30	4	4	1	2	4	4	4
2	OPTIMISM	382	30/09/2020 10:30	9	en	1886911503	30/09/2020 10:08	30/09/2020 10:30	114.73.68.191	Yes	40	10	10	40	25	25	15	35	15	35	10	40	25	25	25	25	50	0	0	50	5	45	5	45	FP = Financial Planning		P = Principal of the firm		A Practitioner (Practitioners have some influence over whether a fund is used or not.)	Male	42	20	2	3	2	3	4	5	2
2	OPTIMISM	383	30/09/2020 10:28	9	en	2134019375	30/09/2020 10:16	30/09/2020 10:28	120.22.106.157	Yes	40	10	0	50	50	10	25	15	100	0	0	0	25	25	25	25	40	10	50	0	35	15	50	0	FP = Financial Planning		FP = Financial adviser		An Advocate (Advocates champion specific funds to Practitioners for use in portfolios.)	Male	47	25	4	3	3	5	2	4	3
2	OPTIMISM	384	30/09/2020 10:22	9	en	1479011777	30/09/2020 10:08	30/09/2020 10:22	1.143.170.242	Yes	50	50	0	0	0	0	0	100	0	50	0	50	25	25	25	25	0	0	50	50	50	0	50	0	FP = Financial Planning		FP = Financial adviser		A Practitioner (Practitioners have some influence over whether a fund is used or not.)	Male	45	15	4	5	2	5	4	5	3
2	OPTIMISM	385	30/09/2020 10:22	9	en	1741745679	30/09/2020 10:09	30/09/2020 10:22	1.143.219.164	Yes	50	0	50	0	30	0	70	0	0	0	0	100	40	0	60	0	20	0	80	0	0	0	100	0	FP = Financial Planning		P = Principal of the firm		A Practitioner (Practitioners have some influence over whether a fund is used or not.)	Male	50	30	3	3	3	4	4	3	4
2	OPTIMISM	386		7	en	684685499	30/09/2020 10:07	30/09/2020 10:24	120.17.162.245	Yes	50	0	40	10	90	0	10	0	50	0	50	0	0	0	0	100	50	0	50	0	50	0	50	0	FP = Financial Planning		FP = Financial adviser		A Practitioner (Practitioners have some influence over whether a fund is used or not.)	Male	60	22	4
2	OPTIMISM	387	30/09/2020 10:27	9	en	364917710	30/09/2020 10:08	30/09/2020 10:27	49.197.161.195	Yes	70	5	20	5	100	0	0	0	30	20	30	20	45	0	55	0	0	45	0	55	60	10	30	0	FP = Financial Planning		P = Principal of the firm		An Advocate (Advocates champion specific funds to Practitioners for use in portfolios.)	Male	34	13	4	4	2	1	5	5	4
2	OPTIMISM	388	30/09/2020 10:33	9	en	1054308856	30/09/2020 10:13	30/09/2020 10:33	120.158.191.101	Yes	100	0	0	0	30	20	20	30	20	30	20	30	30	30	20	20	10	30	30	30	30	20	30	20	FP = Financial Planning		FP = Financial adviser		A Practitioner (Practitioners have some influence over whether a fund is used or not.)	Prefer not to answer	27	3	3	5	1	5	5	5	5
2	OPTIMISM	389	30/09/2020 10:16	9	en	2132601295	30/09/2020 10:07	30/09/2020 10:16	110.143.209.221	Yes	100	0	0	0	100	0	0	0	100	0	0	0	100	0	0	0	100	0	0	0	100	0	0	0	FP = Financial Planning		P = Principal of the firm		An Advocate (Advocates champion specific funds to Practitioners for use in portfolios.)	Male	60	37	2	4	2	4	4	4	3
2	OPTIMISM	390	30/09/2020 10:28	9	en	276973576	30/09/2020 10:15	30/09/2020 10:28	14.202.162.44	Yes	100	0	0	0	100	0	0	0	100	0	0	0	100	0	0	0	100	0	0	0	100	0	0	0	SP-RSH = Service Provider/ Research House / Investment Consulting House		RSH = Research analyst		A Practitioner (Practitioners have some influence over whether a fund is used or not.)	Male	35	13	3	4	2	4	2	5	3
3	MESSENGER	391	30/09/2020 10:17	9	en	1333548745	30/09/2020 10:10	30/09/2020 10:17	121.221.18.190	Yes	0	0	50	50	0	0	50	50	0	0	100	0	0	0	50	50	0	0	50	50	0	0	50	50	FP = Financial Planning		P = Principal of the firm		A Practitioner (Practitioners have some influence over whether a fund is used or not.)	Male	39	16	4	4	1	2	4	4	3
3	MESSENGER	392	30/09/2020 10:18	9	en	655757392	30/09/2020 10:10	30/09/2020 10:18	1.152.104.2	Yes	0	0	0	100	0	0	0	100	0	0	0	100	0	0	0	100	0	0	0	100	0	0	0	100	FP = Financial Planning		P = Principal of the firm		A Practitioner (Practitioners have some influence over whether a fund is used or not.)	Male	53	12	4	4	1	4	4	4	4
3	MESSENGER	393	30/09/2020 10:18	9	en	1282371808	30/09/2020 10:10	30/09/2020 10:18	14.202.162.42	Yes	0	0	100	0	0	0	100	0	0	0	100	0	0	0	100	0	0	0	100	0	0	0	100	0	SP-RSH = Service Provider/ Research House / Investment Consulting House		RSH = Research analyst		An Advocate (Advocates champion specific funds to Practitioners for use in portfolios.)	Male	50	30	3	4	3	2	4	3	3
3	MESSENGER	394	30/09/2020 10:19	9	en	646361719	30/09/2020 10:10	30/09/2020 10:19	202.67.94.126	Yes	0	0	0	100	0	0	0	100	0	0	0	100	0	0	0	100	0	0	0	100	0	0	0	100	FP = Financial Planning		FP = Financial adviser		A Practitioner (Practitioners have some influence over whether a fund is used or not.)	Male	43	20	2	4	1	5	5	3	4
3	MESSENGER	395	30/09/2020 10:19	9	en	2128963526	30/09/2020 10:10	30/09/2020 10:19	58.171.79.233	Yes	0	0	0	100	0	0	0	100	0	0	0	100	0	0	75	25	0	0	50	50	0	0	0	100	SP-FM = Service Provider/ Funds Management		BUS = Business / Operational role		An Advocate (Advocates champion specific funds to Practitioners for use in portfolios.)	Female	35	14	3	5	2	2	5	3	5
3	MESSENGER	396	30/09/2020 10:20	9	en	1315431311	30/09/2020 10:10	30/09/2020 10:20	120.159.94.196	Yes	0	0	0	100	0	0	0	100	0	0	0	100	0	0	0	100	0	0	0	100	0	0	0	100	FP = Financial Planning		INV = Investment role		A Practitioner (Practitioners have some influence over whether a fund is used or not.)	Male	39	17	4	4	2	1	4	5	4
3	MESSENGER	397	30/09/2020 10:21	9	en	1281735210	30/09/2020 10:10	30/09/2020 10:21	120.17.77.59	Yes	0	30	30	40	0	30	20	50	0	0	40	60	20	0	0	80	0	50	0	50	0	30	30	40	FP = Financial Planning		FP = Financial adviser		A Practitioner (Practitioners have some influence over whether a fund is used or not.)	Male	45	23	5	5	1	5	3	4	2
3	MESSENGER	398	30/09/2020 10:21	9	en	1162034632	30/09/2020 10:10	30/09/2020 10:21	120.20.5.37	Yes	0	0	0	100	0	0	0	100	0	0	0	100	0	0	0	100	0	0	0	100	0	0	0	100	FP = Financial Planning		FP = Financial adviser		A Practitioner (Practitioners have some influence over whether a fund is used or not.)	Male	59	28	3	3	3	3	5	5	3
3	MESSENGER	399	30/09/2020 10:22	9	en	716398171	30/09/2020 10:10	30/09/2020 10:22	14.137.198.41	Yes	0	0	0	100	0	0	0	100	0	0	0	100	5	5	20	70	5	5	20	70	5	5	20	70	FP = Financial Planning		FP = Financial adviser		A Practitioner (Practitioners have some influence over whether a fund is used or not.)	Male	42	18	3	4	2	3	2	5	4
3	MESSENGER	400	30/09/2020 10:22	9	en	1505218912	30/09/2020 10:10	30/09/2020 10:22	175.32.25.71	Yes	0	0	100	0	0	0	50	50	0	0	0	100	0	0	100	0	0	0	0	100	0	0	100	0	FP = Financial Planning		P = Principal of the firm		A Practitioner (Practitioners have some influence over whether a fund is used or not.)	Male	46	19	4	5	1	4	3	5	4
3	MESSENGER	401	30/09/2020 10:23	9	en	1913114861	30/09/2020 10:11	30/09/2020 10:23	203.220.157.44	Yes	0	0	0	100	0	0	0	100	0	0	0	100	0	0	0	100	0	0	0	100	0	0	0	100	FP = Financial Planning		FP = Financial adviser		A Practitioner (Practitioners have some influence over whether a fund is used or not.)	Male	28	7	2	5	2	2	4	4	2
3	MESSENGER	402	30/09/2020 10:23	9	en	2109256834	30/09/2020 10:10	30/09/2020 10:23	61.69.107.106	Yes	0	10	0	90	0	10	0	90	0	10	0	90	0	20	0	80	0	20	0	80	0	20	0	80	FP-FO = Financial Planning / Family Office		RSH = Research analyst		A Practitioner (Practitioners have some influence over whether a fund is used or not.)	Male	30	8	3	5	3	5	5	5	5
3	MESSENGER	403	30/09/2020 10:23	9	en	103214135	30/09/2020 10:10	30/09/2020 10:23	120.21.121.12	Yes	0	0	50	50	0	0	0	100	30	0	70	0	50	50	0	0	0	100	0	0	0	40	0	60	SP-FM = Service Provider/ Funds Management		INV = Investment role		A Practitioner (Practitioners have some influence over whether a fund is used or not.)	Female	31	7	3	4	4	4	5	5	4
3	MESSENGER	404	30/09/2020 10:25	9	en	168263092	30/09/2020 10:10	30/09/2020 10:25	1.127.105.52	Yes	0	50	0	50	0	0	100	0	50	0	50	0	0	0	0	100	0	0	100	0	0	0	50	50	FP-FO = Financial Planning / Family Office		P = Principal of the firm		A Practitioner (Practitioners have some influence over whether a fund is used or not.)	Male	53	22	5	4	1	4	3	5	4
3	MESSENGER	405	30/09/2020 10:25	9	en	1486175991	30/09/2020 10:11	30/09/2020 10:25	203.206.187.68	Yes	0	0	30	70	0	0	30	70	0	0	30	70	0	0	30	70	0	0	30	70	0	0	50	50	FP = Financial Planning		P = Principal of the firm		A Practitioner (Practitioners have some influence over whether a fund is used or not.)	Female	59	30	5	4	3	4	4	3	4
3	MESSENGER	406	30/09/2020 10:25	9	en	855018818	30/09/2020 10:10	30/09/2020 10:25	120.150.206.237	Yes	0	100	0	0	0	0	100	0	0	0	100	0	0	0	100	0	0	0	100	0	0	0	100	0	FP = Financial Planning		P = Principal of the firm		A Practitioner (Practitioners have some influence over whether a fund is used or not.)	Male	59	22	4	4	1	3	3	4	4
3	MESSENGER	407	30/09/2020 10:26	9	en	230882781	30/09/2020 10:13	30/09/2020 10:26	120.156.249.228	Yes	0	20	30	50	0	20	30	50	0	0	30	70	0	20	30	50	0	20	30	50	0	20	30	50	FP = Financial Planning		P = Principal of the firm		A Practitioner (Practitioners have some influence over whether a fund is used or not.)	Female	44	20	2	4	1	4	4	5	4
3	MESSENGER	408	30/09/2020 10:26	9	en	1945445336	30/09/2020 10:11	30/09/2020 10:26	120.18.123.170	Yes	0	70	0	30	0	30	0	70	0	10	0	90	0	40	0	60	0	60	0	40	0	50	0	50	SP-FM = Service Provider/ Funds Management		Other	head of Investment goverance	Neither	Female	53	20	4	4	1	4	5	4	4
3	MESSENGER	409	30/09/2020 10:26	9	en	1103648132	30/09/2020 10:12	30/09/2020 10:26	49.178.16.171	Yes	0	50	0	50	0	0	0	100	0	40	0	60	0	20	0	80	0	25	0	75	0	25	0	75	FP = Financial Planning		FP = Financial adviser		Neither	Female	50	10	3	4	2	2	5	5	4
3	MESSENGER	410	30/09/2020 10:26	9	en	1316106949	30/09/2020 10:10	30/09/2020 10:26	1.129.108.238	Yes	0	0	40	60	0	0	35	65	0	0	50	50	0	0	50	50	0	0	50	50	0	0	50	50	FP = Financial Planning		RSH = Research analyst		An Advocate (Advocates champion specific funds to Practitioners for use in portfolios.)	Male	27	5	3	4	4	2	5	4	4
3	MESSENGER	411	30/09/2020 10:27	9	en	1570487723	30/09/2020 10:12	30/09/2020 10:27	1.158.56.199	Yes	0	0	100	0	0	0	100	0	0	0	100	0	0	0	100	0	0	0	100	0	0	0	100	0	SP-CO = Service Provider/ Consulting		IC = Investment Consultant		A Practitioner (Practitioners have some influence over whether a fund is used or not.)	Male	55	35	2	3	3	3	4	5	4
3	MESSENGER	412	30/09/2020 10:28	9	en	1632324789	30/09/2020 10:15	30/09/2020 10:28	27.33.151.11	Yes	0	40	10	50	0	40	0	60	30	10	60	0	20	20	40	20	10	30	20	40	40	0	10	50	FP = Financial Planning		FP = Financial adviser		A Practitioner (Practitioners have some influence over whether a fund is used or not.)	Male	62	12	4	4	2	1	5	5	3
3	MESSENGER	413	30/09/2020 10:28	9	en	143080557	30/09/2020 10:10	30/09/2020 10:28	124.148.24.62	Yes	0	0	0	100	0	0	0	100	0	0	0	100	0	30	0	70	0	0	0	100	0	0	0	100	FP = Financial Planning		FP = Financial adviser		A Practitioner (Practitioners have some influence over whether a fund is used or not.)	Female	31	10	4	3	4	1	5	5	5
3	MESSENGER	414	30/09/2020 10:30	9	en	1112339805	30/09/2020 10:17	30/09/2020 10:30	61.28.222.46	Yes	0	0	50	50	0	0	50	50	0	0	50	50	0	0	50	50	0	0	50	50	0	0	50	50	FP = Financial Planning		P = Principal of the firm		A Practitioner (Practitioners have some influence over whether a fund is used or not.)	Male	59	29	4	3	1	5	4	4	4
3	MESSENGER	415	30/09/2020 10:32	9	en	1180618150	30/09/2020 10:10	30/09/2020 10:32	211.26.171.1	Yes	0	0	0	100	0	0	0	100	0	0	0	100	0	0	0	100	0	0	25	75	0	50	0	50	SP-RSH = Service Provider/ Research House / Investment Consulting House		RSH = Research analyst		An Advocate (Advocates champion specific funds to Practitioners for use in portfolios.)	Male	47	25	4	3	2	2	3	5	2
3	MESSENGER	416	30/09/2020 10:32	9	en	574973114	30/09/2020 10:14	30/09/2020 10:32	120.22.233.94	Yes	0	20	50	30	0	25	50	25	0	30	50	20	0	20	50	30	0	20	50	30	0	20	50	30	SP-FM-MTM = Service Provider/ Funds Management (Multi-manager)		INV = Investment role		A Practitioner (Practitioners have some influence over whether a fund is used or not.)	Male	34	9	3	3	3	1	5	5	5
3	MESSENGER	417	30/09/2020 10:33	9	en	447898798	30/09/2020 10:17	30/09/2020 10:33	1.129.106.138	Yes	0	0	50	50	0	20	50	30	0	30	30	40	0	0	40	60	0	0	40	60	0	0	50	50	FP = Financial Planning		FP = Financial adviser		Neither	Male	34	10	4	5	2	2	4	4	4
3	MESSENGER	418	30/09/2020 10:34	9	en	1823615031	30/09/2020 10:10	30/09/2020 10:34	194.193.132.187	Yes	0	50	0	50	0	45	0	55	0	40	20	40	0	50	0	50	0	50	0	50	0	50	0	50	SP-FM = Service Provider/ Funds Management		BUS = Business / Operational role		An Advocate (Advocates champion specific funds to Practitioners for use in portfolios.)	Female	43	20	2	3	3	4	5	4	4
3	MESSENGER	419	30/09/2020 10:35	9	en	852824205	30/09/2020 10:10	30/09/2020 10:35	149.167.135.43	Yes	0	0	0	100	0	10	0	90	0	20	0	80	0	25	0	75	0	50	15	35	0	20	40	40	FP = Financial Planning		RSH = Research analyst		An Advocate (Advocates champion specific funds to Practitioners for use in portfolios.)	Male	29	6	4	3	2	2	5	5	4
3	MESSENGER	420	30/09/2020 10:36	9	en	1737260469	30/09/2020 10:12	30/09/2020 10:36	203.206.211.149	Yes	0	50	0	50	0	0	50	50	15	30	30	25	0	40	0	60	0	40	0	60	25	25	30	20	FP = Financial Planning		FP = Financial adviser		A Practitioner (Practitioners have some influence over whether a fund is used or not.)	Male	57	22	3	4	2	4	5	4	4
3	MESSENGER	421	30/09/2020 10:37	9	en	1636445182	30/09/2020 10:10	30/09/2020 10:37	114.73.223.254	Yes	0	10	10	80	0	0	0	100	0	20	20	60	0	0	50	50	0	0	50	50	0	0	20	80	SP-SF = Service Provider/ Super Fund		INV = Investment role		A Practitioner (Practitioners have some influence over whether a fund is used or not.)	Male	41	18	2	3	3	1	5	4	4
3	MESSENGER	422	30/09/2020 10:37	9	en	951701451	30/09/2020 10:17	30/09/2020 10:37	1.143.59.136	Yes	0	45	0	55	0	100	0	0	0	10	0	90	0	20	80	0	0	0	50	50	0	50	0	50	FP = Financial Planning		FP = Financial adviser		A Practitioner (Practitioners have some influence over whether a fund is used or not.)	Male	48	22	4	5	2	4	5	5	4
3	MESSENGER	423	30/09/2020 10:47	9	en	1939708404	30/09/2020 10:12	30/09/2020 10:47	120.29.22.199	Yes	0	30	0	70	0	25	0	75	0	25	0	75	0	25	0	75	0	25	0	75	0	25	0	75	FP = Financial Planning		FP = Financial adviser		A Practitioner (Practitioners have some influence over whether a fund is used or not.)	Prefer not to answer	67	35	5	4	1	4	5	5	5
3	MESSENGER	424	30/09/2020 10:48	9	en	1916550952	30/09/2020 10:37	30/09/2020 10:48	210.193.155.165	Yes	0	0	0	100	0	0	0	100	0	0	0	100	0	0	0	100	0	100	0	0	0	100	0	0	FP-FO = Financial Planning / Family Office		INV = Investment role		A Practitioner (Practitioners have some influence over whether a fund is used or not.)	Male	55	33	3	5	2	1	1	2	1
3	MESSENGER	425	30/09/2020 10:51	9	en	1491772746	30/09/2020 10:10	30/09/2020 10:51	114.74.51.189	Yes	0	88	12	0	0	0	34	66	0	0	10	90	0	75	0	25	0	10	10	80	0	0	0	100	SP-SF = Service Provider/ Super Fund		S&M = Sales & Marketing		An Advocate (Advocates champion specific funds to Practitioners for use in portfolios.)	Male	25	3	2	5	4	2	5	4	5
3	MESSENGER	426	30/09/2020 13:45	9	en	362132864	30/09/2020 13:38	30/09/2020 13:45	175.32.25.71	Yes	0	0	0	100	0	0	0	100	0	0	0	100	0	0	50	50	0	0	100	0	0	0	100	0	FP = Financial Planning		P = Principal of the firm		A Practitioner (Practitioners have some influence over whether a fund is used or not.)	Male	46	19	4	4	2	4	3	5	4
3	MESSENGER	427		8	en	1436453001	30/09/2020 10:10	30/09/2020 10:20	49.180.32.119	Yes	0	0	100	0	0	0	0	100	100	0	0	0	20	10	30	40	0	100	0	0	25	25	25	25	FP = Financial Planning		P = Principal of the firm		An Advocate (Advocates champion specific funds to Practitioners for use in portfolios.)	Male	40	13	3	4	2
3	MESSENGER	428		6	en	658122511	30/09/2020 10:11	30/09/2020 10:23	61.69.83.142	Yes	0	0	0	100	0	0	0	100	0	0	0	100	0	0	100	0	0	0	100	0	0	50	0	50
3	MESSENGER	429	30/09/2020 10:22	9	en	1570336414	30/09/2020 10:10	30/09/2020 10:22	49.181.170.203	Yes	0	10	90	0	5	10	80	5	0	0	100	0	0	35	65	0	0	30	70	0	0	25	75	0	FP-FO = Financial Planning / Family Office		FP = Financial adviser		A Practitioner (Practitioners have some influence over whether a fund is used or not.)	Male	51	26	4	4	3	3	5	4	4
3	MESSENGER	430	30/09/2020 10:28	9	en	1887045658	30/09/2020 10:10	30/09/2020 10:28	1.144.105.49	Yes	0	40	10	50	10	15	15	60	0	30	0	70	0	30	15	55	5	30	0	65	15	20	15	50	SP-FM = Service Provider/ Funds Management		IC = Investment Consultant		An Advocate (Advocates champion specific funds to Practitioners for use in portfolios.)	Female	25	3	4	4	2	5	4	3	3
3	MESSENGER	431	30/09/2020 10:29	9	en	649249472	30/09/2020 10:10	30/09/2020 10:29	101.189.162.59	Yes	0	75	0	25	10	40	10	40	50	50	0	0	0	25	0	75	0	0	0	100	25	25	25	25	FP = Financial Planning		FP = Financial adviser		A Practitioner (Practitioners have some influence over whether a fund is used or not.)	Male	64	21	4	4	2	5	5	4	3
3	MESSENGER	432	30/09/2020 10:29	9	en	1411663607	30/09/2020 10:12	30/09/2020 10:29	1.127.108.89	Yes	0	30	0	70	10	20	15	55	15	15	50	20	20	10	60	10	25	5	60	10	15	15	30	40	FP-FO = Financial Planning / Family Office		RSH = Research analyst		A Practitioner (Practitioners have some influence over whether a fund is used or not.)	Male	33	12	3	4	4	4	4	5	4
3	MESSENGER	433	30/09/2020 10:27	9	en	498623264	30/09/2020 10:10	30/09/2020 10:27	14.201.236.109	Yes	0	20	20	60	15	15	35	35	15	10	50	25	10	10	40	40	0	25	35	40	0	20	0	80	FP = Financial Planning		FP = Financial adviser		A Practitioner (Practitioners have some influence over whether a fund is used or not.)	Male	36	15	4	5	2	4	4	4	4
3	MESSENGER	434	30/09/2020 10:26	9	en	1839493208	30/09/2020 10:11	30/09/2020 10:26	203.149.66.30	Yes	0	40	60	0	20	0	60	20	40	0	60	0	20	0	80	0	30	10	50	10	20	20	60	0	FP = Financial Planning		FP = Financial adviser		Neither	Female	34	9	3	2	3	3	4	5	3
3	MESSENGER	435	30/09/2020 10:27	9	en	1347056608	30/09/2020 10:10	30/09/2020 10:27	49.180.173.123	Yes	0	20	80	0	20	0	0	80	30	0	70	0	0	20	80	0	20	0	80	0	0	20	80	0	FP = Financial Planning		INV = Investment role		A Practitioner (Practitioners have some influence over whether a fund is used or not.)	Male	22	2	4	4	2	4	4	5	4
3	MESSENGER	436	30/09/2020 10:33	9	en	372680844	30/09/2020 10:10	30/09/2020 10:33	180.150.38.237	Yes	0	20	80	0	20	0	0	80	0	30	70	0	0	20	80	0	0	30	70	0	0	0	70	30	FP = Financial Planning		RSH = Research analyst		A Practitioner (Practitioners have some influence over whether a fund is used or not.)	Female	31	5	2	3	3	4	4	4	4
3	MESSENGER	437	30/09/2020 10:32	9	en	1573527772	30/09/2020 10:10	30/09/2020 10:32	1.143.200.100	Yes	0	60	0	40	50	0	0	50	50	0	50	0	25	25	25	25	0	50	0	50	0	20	0	80	FP-FO = Financial Planning / Family Office		P = Principal of the firm		An Advocate (Advocates champion specific funds to Practitioners for use in portfolios.)	Male	51	30	4	4	2	5	5	5	5
3	MESSENGER	438	30/09/2020 10:24	9	en	1182502927	30/09/2020 10:11	30/09/2020 10:24	144.139.215.196	Yes	0	100	0	0	100	0	0	0	100	0	0	0	100	0	0	0	100	0	0	0	0	100	0	0	FP-FO = Financial Planning / Family Office		P = Principal of the firm		An Advocate (Advocates champion specific funds to Practitioners for use in portfolios.)	Male	49	29	4	5	1	4	4	5	4
3	MESSENGER	439	30/09/2020 10:32	9	en	1794632441	30/09/2020 10:11	30/09/2020 10:32	49.180.16.121	Yes	0	0	0	100	100	0	0	0	0	0	0	100	50	0	50	0	0	25	0	75	0	0	100	0	FP = Financial Planning		FP = Financial adviser		A Practitioner (Practitioners have some influence over whether a fund is used or not.)	Prefer not to answer	47	13	3	5	2	1	5	5	5
3	MESSENGER	440	30/09/2020 13:14	9	en	167017808	30/09/2020 13:03	30/09/2020 13:14	222.153.123.255	Yes	5	45	20	30	5	20	30	45	30	10	50	10	10	30	20	40	25	25	25	25	20	30	20	30	FP = Financial Planning		FP = Financial adviser		A Practitioner (Practitioners have some influence over whether a fund is used or not.)	Female	32	5	1	2	3	4	5	5	4
3	MESSENGER	441	30/09/2020 14:01	9	en	1602338474	30/09/2020 13:15	30/09/2020 14:01	125.236.222.130	Yes	5	5	0	90	5	5	0	90	5	10	20	65	15	5	45	35	10	5	60	25	10	10	45	35	FP = Financial Planning		FP = Financial adviser		A Practitioner (Practitioners have some influence over whether a fund is used or not.)	Female	46	20	3	4	1	1	4	4	4
3	MESSENGER	442	30/09/2020 13:11	9	en	1940978540	30/09/2020 13:04	30/09/2020 13:11	49.255.162.74	Yes	5	5	50	40	10	50	30	10	25	25	25	25	0	50	50	0	90	5	0	5	20	20	20	40	FP = Financial Planning		FP = Financial adviser		A Practitioner (Practitioners have some influence over whether a fund is used or not.)	Male	29	8	3	4	2	3	4	3	4
3	MESSENGER	443	30/09/2020 10:26	9	en	1376863688	30/09/2020 10:11	30/09/2020 10:26	1.143.218.210	Yes	5	35	55	5	40	0	0	60	0	50	0	50	0	40	60	0	0	60	40	0	0	50	50	0	SP-FM = Service Provider/ Funds Management		S&M = Sales & Marketing		An Advocate (Advocates champion specific funds to Practitioners for use in portfolios.)	Female	39	16	4	5	1	2	4	4	5
3	MESSENGER	444	30/09/2020 10:46	9	en	323230204	30/09/2020 10:31	30/09/2020 10:46	61.68.247.121	Yes	10	20	20	50	0	50	25	25	0	5	20	75	10	50	15	25	0	10	40	50	0	15	10	75	FP = Financial Planning		FP = Financial adviser		A Practitioner (Practitioners have some influence over whether a fund is used or not.)	Male	56	20	4	4	2	2	5	5	5
3	MESSENGER	445	30/09/2020 10:26	9	en	1785856521	30/09/2020 10:17	30/09/2020 10:26	203.173.5.80	Yes	10	10	10	70	10	10	10	70	10	10	10	70	10	10	10	70	10	10	10	70	10	10	10	70	FP = Financial Planning		P = Principal of the firm		A Practitioner (Practitioners have some influence over whether a fund is used or not.)	Male	49	23	4	4	2	4	4	4	4
3	MESSENGER	446	30/09/2020 10:21	9	en	874218941	30/09/2020 10:10	30/09/2020 10:21	203.54.157.166	Yes	10	10	55	25	15	5	60	20	25	5	60	10	25	5	60	10	10	5	70	15	10	10	60	20	SP-FM = Service Provider/ Funds Management		EXEC = C suite level		Neither	Male	38	14	4	4	1	5	4	5	3
3	MESSENGER	447	30/09/2020 10:26	9	en	339793198	30/09/2020 10:10	30/09/2020 10:26	115.64.157.66	Yes	10	40	40	10	25	0	75	0	25	25	50	0	25	15	50	10	10	25	50	15	25	10	50	15	FP = Financial Planning		P = Principal of the firm		A Practitioner (Practitioners have some influence over whether a fund is used or not.)	Male	38	18	3	4	3	3	3	4	2
3	MESSENGER	448	30/09/2020 10:23	9	en	1148057272	30/09/2020 10:10	30/09/2020 10:23	120.148.54.244	Yes	10	10	30	50	30	0	0	70	50	0	0	50	15	35	0	50	25	25	25	25	0	20	20	60	FP = Financial Planning		P = Principal of the firm		A Practitioner (Practitioners have some influence over whether a fund is used or not.)	Male	47	20	4	4	2	3	4	4	3
3	MESSENGER	449	30/09/2020 10:28	9	en	1078692110	30/09/2020 10:12	30/09/2020 10:28	101.186.181.212	Yes	15	25	35	25	0	15	35	50	15	25	40	20	0	25	25	50	20	30	25	25	25	25	25	25	FP = Financial Planning		P = Principal of the firm		A Practitioner (Practitioners have some influence over whether a fund is used or not.)	Male	40	20	3	4	2	4	3	4	5
3	MESSENGER	450	30/09/2020 10:31	9	en	615233078	30/09/2020 10:10	30/09/2020 10:31	1.144.108.9	Yes	15	15	30	40	15	30	40	15	20	20	40	20	15	20	20	45	45	20	15	20	15	15	35	35	FP = Financial Planning		P = Principal of the firm		A Practitioner (Practitioners have some influence over whether a fund is used or not.)	Male	60	35	3	4	2	5	5	4	4
3	MESSENGER	451	30/09/2020 10:26	9	en	2070902823	30/09/2020 10:10	30/09/2020 10:26	150.101.221.162	Yes	20	30	20	30	0	35	0	65	10	35	10	45	15	35	15	35	15	20	15	50	20	30	20	30	FP = Financial Planning		FP = Financial adviser		A Practitioner (Practitioners have some influence over whether a fund is used or not.)	Male	69	35	2	4	1	4	5	4	3
3	MESSENGER	452	30/09/2020 10:34	9	en	1697094691	30/09/2020 10:10	30/09/2020 10:34	1.42.233.63	Yes	20	10	40	30	0	40	45	15	10	30	20	40	0	15	0	85	0	10	50	40	0	30	0	70	FP = Financial Planning		P = Principal of the firm		A Practitioner (Practitioners have some influence over whether a fund is used or not.)	Female	51	21	3	4	3	5	5	5	5
3	MESSENGER	453	30/09/2020 10:33	9	en	1019812569	30/09/2020 10:24	30/09/2020 10:33	121.223.174.138	Yes	20	20	20	40	10	0	10	80	10	0	90	0	0	20	20	60	10	10	30	50	20	20	30	30	FP = Financial Planning		P = Principal of the firm		A Practitioner (Practitioners have some influence over whether a fund is used or not.)	Female	46	20	4	4	1	2	5	5	4
3	MESSENGER	454	30/09/2020 10:27	9	en	1762176826	30/09/2020 10:11	30/09/2020 10:27	203.54.139.62	Yes	20	20	60	0	30	10	60	0	30	10	60	0	30	30	20	20	35	35	20	10	30	30	20	20	SP-FM = Service Provider/ Funds Management		S&M = Sales & Marketing		An Advocate (Advocates champion specific funds to Practitioners for use in portfolios.)	Male	33	7	3	3	2	1	4	4	3
3	MESSENGER	455	30/09/2020 10:19	9	en	924725125	30/09/2020 10:13	30/09/2020 10:19	119.18.1.51	Yes	20	20	30	30	50	50	0	0	50	50	0	0	30	10	10	50	30	20	50	0	50	50	0	0	PI = Private Investor		RSH = Research analyst		Neither	Prefer not to answer	35	10	5	3	3	5	5	5	5
3	MESSENGER	456	30/09/2020 10:23	9	en	1860078937	30/09/2020 10:10	30/09/2020 10:23	110.145.178.102	Yes	25	25	25	25	0	0	100	0	0	33	33	34	0	100	0	0	0	0	0	100	33	33	17	17	FP = Financial Planning		P = Principal of the firm		An Advocate (Advocates champion specific funds to Practitioners for use in portfolios.)	Male	58	30	2	4	2	5	5	4	5
3	MESSENGER	457	30/09/2020 10:33	9	en	1236419605	30/09/2020 10:10	30/09/2020 10:33	49.196.160.201	Yes	25	25	25	25	0	0	0	100	15	30	15	40	0	100	0	0	0	40	30	30	0	30	0	70	SP-SF = Service Provider/ Super Fund		BUS = Business / Operational role		Neither	Female	34	10	3	3	2	4	5	3	5
3	MESSENGER	458	30/09/2020 14:28	9	en	1053465466	30/09/2020 13:56	30/09/2020 14:28	110.150.160.140	Yes	25	0	25	50	25	25	25	25	25	0	35	40	0	0	50	50	50	10	30	10	30	20	40	10	FP-FO = Financial Planning / Family Office		EXEC = C suite level		Neither	Male	56	35	2	4	2	4	5	4	3
3	MESSENGER	459	1/10/2020 13:14	9	en	852327715	1/10/2020 13:08	1/10/2020 13:14	101.176.140.81	Yes	25	25	25	25	25	25	25	25	25	25	25	25	25	25	25	25	25	25	25	25	25	25	25	25	FP-FO = Financial Planning / Family Office		FP = Financial adviser		A Practitioner (Practitioners have some influence over whether a fund is used or not.)	Male	38	14	3	4	2	3	4	4	4
3	MESSENGER	460	30/09/2020 10:27	9	en	1397688691	30/09/2020 10:10	30/09/2020 10:27	110.22.91.112	Yes	30	0	0	70	30	0	0	70	30	0	0	70	30	0	0	70	30	0	0	70	30	0	0	70	FP = Financial Planning		FP = Financial adviser		A Practitioner (Practitioners have some influence over whether a fund is used or not.)	Male	48	20	4	4	2	4	4	4	4
3	MESSENGER	461	30/09/2020 12:31	9	en	44937172	30/09/2020 12:22	30/09/2020 12:31	110.22.91.112	Yes	30	0	0	70	30	0	0	70	30	0	0	70	30	0	0	70	30	0	0	70	30	0	0	70	FP = Financial Planning		FP = Financial adviser		A Practitioner (Practitioners have some influence over whether a fund is used or not.)	Male	48	29	4	4	2	4	4	4	3
3	MESSENGER	462	30/09/2020 10:38	9	en	222864588	30/09/2020 10:12	30/09/2020 10:38	110.151.36.198	Yes	35	30	15	20	50	0	50	0	15	25	25	35	20	30	40	10	25	40	25	10	10	45	5	40	FP = Financial Planning		S&M = Sales & Marketing		Neither	Female	22	3	2	2	4	4	5	4	3
3	MESSENGER	463	30/09/2020 10:21	9	en	635533733	30/09/2020 10:10	30/09/2020 10:21	1.143.89.60	Yes	40	10	20	30	25	15	20	40	10	20	20	50	0	50	0	50	20	40	10	30	20	10	40	30	FP = Financial Planning		PP = Paraplanner		A Practitioner (Practitioners have some influence over whether a fund is used or not.)	Male	53	21	3	5	3	4	5	3	4
3	MESSENGER	464		5	en	455720311	30/09/2020 10:10	30/09/2020 10:38	118.102.116.100	Yes	50	0	30	30	0	60	0	40					0	50	50	0	30	20	20	30
3	MESSENGER	465	30/09/2020 10:28	9	en	1565759937	30/09/2020 10:10	30/09/2020 10:28	203.149.66.30	Yes	50	20	20	10	30	0	20	50	50	0	50	0	60	30	10	0	50	50	0	0	50	20	30	0	FP = Financial Planning		FP = Financial adviser		Neither	Female	47	5	3	3	3	5	4	4	4
3	MESSENGER	466	30/09/2020 10:21	9	en	750865286	30/09/2020 10:10	30/09/2020 10:21	110.150.92.161	Yes	50	10	15	25	50	10	10	30	50	10	0	40	50	15	10	25	50	15	15	20	50	15	25	10	FP = Financial Planning		P = Principal of the firm		A Practitioner (Practitioners have some influence over whether a fund is used or not.)	Male	53	30	4	4	3	3	3	2	3
3	MESSENGER	467	30/09/2020 10:21	9	en	2097125463	30/09/2020 10:10	30/09/2020 10:21	49.184.45.208	Yes	50	0	0	50	50	0	0	50	0	50	50	0	50	0	0	50	50	0	0	50	50	0	0	50	SP-CO = Service Provider/ Consulting		S&M = Sales & Marketing		Neither	Male	39	17	4	4	2	1	4	3	4
3	MESSENGER	468	30/09/2020 10:19	9	en	967626464	30/09/2020 10:10	30/09/2020 10:19	60.231.35.8	Yes	100	0	0	0	0	0	100	0	0	0	100	0	0	0	0	100	0	0	100	0	0	1	99	0	FP = Financial Planning		FP = Financial adviser		A Practitioner (Practitioners have some influence over whether a fund is used or not.)	Male	50	25	4	5	3	5	4	5	3
[truncated: 43 more columns]
